# Supplementary material for: Global, regional, and national burden and trends of migraine among women of childbearing age from 1990 to 2021: insights from the Global Burden of Disease Study 2021
Source: J Headache Pain. 2024 Jun 7;25(1):96. doi: 10.1186/s10194-024-01798-z (PMC11157953; doi:10.1186/s10194-024-01798-z)
Supplement: Supplementary file 2 — Supplementary Material 2. [file 10194_2024_1798_MOESM2_ESM.xlsx]

## Sheet: Table S1
The incidence of migraine cases and rates among WCBA in 1990 and 2021, and the trends from 1990 to 2021.
Location	Incident cases			Incidence rates
	1990_millions(95% UI)	2021_millions(95% UI)	percentage change(100%)	1990_per 100 000(95% UI)	2021_per 100 000(95% UI)	EAPC(95% CI)
Global	23.36 (19.68,28.42)	33.33 (28.42,40.21)	0.426798	1747.01 (1471.82,2124.92)	1710.48 (1458.04,2063.08)	-0.07 (-0.08,-0.05)
Low SDI	1.71 (1.41,2.12)	4.2 (3.47,5.22)	1.45614	1527.78 (1261.94,1901.01)	1531.19 (1265.98,1902.54)	0.01 (0,0.01)
Low-middle SDI	4.77 (3.97,5.84)	8.7 (7.34,10.6)	0.823899	1747.21 (1455.8,2139.63)	1718.02 (1449.74,2094.55)	-0.07 (-0.08,-0.05)
Middle SDI	7.6 (6.39,9.22)	10.56 (9.01,12.59)	0.389474	1700.58 (1430.21,2062.81)	1708.13 (1457.31,2035.7)	0 (-0.01,0.02)
High-middle SDI	4.75 (4.02,5.8)	5.1 (4.34,6.09)	0.0736842	1710.18 (1446.15,2087.36)	1671.54 (1423.69,1995.75)	-0.06 (-0.08,-0.03)
High SDI	4.51 (3.84,5.42)	4.75 (4.05,5.66)	0.0532151	1991.25 (1694.73,2390.48)	1951.8 (1666.28,2329.52)	-0.05 (-0.07,-0.03)
High-income Asia Pacific	0.71 (0.59,0.87)	0.56 (0.47,0.67)	-0.211268	1542.32 (1299.32,1891.96)	1464.24 (1230.26,1750.58)	-0.18 (-0.2,-0.16)
High-income North America	1.71 (1.46,2.01)	1.88 (1.61,2.23)	0.0994152	2294.06 (1965.87,2705.19)	2240.22 (1915.41,2650.48)	-0.05 (-0.08,-0.02)
Western Europe	2.09 (1.75,2.51)	1.97 (1.67,2.37)	-0.0574163	2182.82 (1826.79,2631.79)	2113.02 (1792.22,2544.24)	-0.09 (-0.11,-0.08)
Australasia	0.09 (0.08,0.12)	0.12 (0.1,0.15)	0.333333	1742.79 (1445.85,2153.72)	1690.74 (1415.22,2067.37)	-0.07 (-0.09,-0.05)
Andean Latin America	0.11 (0.09,0.14)	0.22 (0.18,0.28)	1	1199.21 (979.61,1511)	1276.02 (1037.12,1612.42)	0.21 (0.16,0.27)
Tropical Latin America	0.69 (0.57,0.83)	1.03 (0.86,1.24)	0.492754	1718.04 (1431.33,2073.7)	1695.66 (1426.04,2046.92)	-0.14 (-0.2,-0.08)
Central Latin America	0.72 (0.59,0.89)	1.15 (0.97,1.4)	0.597222	1715.56 (1416.08,2121.81)	1691.83 (1416.72,2060.1)	-0.05 (-0.06,-0.05)
Southern Latin America	0.19 (0.16,0.24)	0.27 (0.22,0.34)	0.421053	1568.79 (1293.7,1974.21)	1563.07 (1288.65,1939.46)	0.03 (0.01,0.05)
Caribbean	0.15 (0.12,0.19)	0.19 (0.15,0.24)	0.266667	1588.01 (1280.32,2016.5)	1576.43 (1287.11,1981.56)	-0.04 (-0.05,-0.04)
Central Europe	0.55 (0.46,0.68)	0.45 (0.37,0.55)	-0.181818	1806.43 (1504.64,2203.3)	1758 (1450.96,2145.72)	-0.06 (-0.07,-0.04)
Eastern Europe	0.98 (0.83,1.16)	0.83 (0.7,0.98)	-0.153061	1771.21 (1495.17,2104.51)	1713.76 (1459.59,2039.32)	-0.08 (-0.1,-0.06)
Central Asia	0.3 (0.25,0.38)	0.42 (0.35,0.52)	0.4	1785.4 (1463.98,2237.97)	1734.07 (1444.31,2145.37)	-0.1 (-0.11,-0.09)
North Africa and Middle East	1.48 (1.2,1.85)	2.93 (2.44,3.64)	0.97973	1892.35 (1542.13,2367.78)	1838.08 (1530.27,2281.94)	-0.08 (-0.09,-0.07)
South Asia	4.46 (3.75,5.36)	8.58 (7.22,10.33)	0.923767	1749.09 (1469.3,2104.7)	1736.49 (1461.04,2091.5)	-0.04 (-0.06,-0.01)
Southeast Asia	2.41 (2.02,2.94)	3.51 (2.98,4.21)	0.456432	2005.03 (1677.43,2445.13)	1914.97 (1626.44,2300.38)	-0.16 (-0.17,-0.14)
East Asia	5.06 (4.27,6.09)	5.04 (4.26,6.02)	-0.00395257	1518.59 (1281.17,1826.14)	1522.97 (1287.06,1819.87)	0.03 (-0.02,0.07)
Oceania	0.03 (0.02,0.03)	0.06 (0.05,0.07)	1	1747.94 (1410.46,2202.5)	1721.44 (1396.43,2148.54)	-0.05 (-0.05,-0.05)
Western Sub-Saharan Africa	0.74 (0.61,0.92)	2.03 (1.68,2.51)	1.74324	1692.67 (1400.22,2110.32)	1692.53 (1397.12,2091.78)	-0.01 (-0.01,-0.01)
Eastern Sub-Saharan Africa	0.51 (0.42,0.65)	1.27 (1.04,1.6)	1.4902	1181.62 (968.1,1495.45)	1185.23 (971.01,1497.91)	0.02 (0.01,0.04)
Central Sub-Saharan Africa	0.19 (0.15,0.24)	0.49 (0.39,0.62)	1.57895	1506.61 (1208.18,1923.85)	1500.96 (1207.36,1910.78)	-0.01 (-0.01,-0.01)
Southern Sub-Saharan Africa	0.21 (0.17,0.26)	0.33 (0.28,0.41)	0.571429	1567.21 (1304.15,1918.64)	1530.18 (1291.3,1870.6)	-0.07 (-0.07,-0.07)

## Sheet: Table S2
The DALY of migraine cases and rates among WCBA in 1990 and 2021, and the trends from 1990 to 2021.
Location	DALY cases			DALY rates
	1990_millions(95% UI)	2021_millions(95% UI)	percentage change(100%)	1990_per 100 000(95% UI)	2021_per 100 000(95% UI)	EAPC(95% CI)
Global	12.38 (1.49,27.34)	18.25 (2.25,39.89)	0.474152	925.68 (111.65,2044.69)	936.45 (115.41,2047.04)	0.04 (0.03,0.05)
Low SDI	0.86 (0.11,1.94)	2.13 (0.28,4.82)	1.47674	772.67 (102.33,1737.61)	778.21 (102.1,1756.51)	0.04 (0.03,0.04)
Low-middle SDI	2.5 (0.27,5.53)	4.65 (0.52,10.23)	0.86	916.26 (100.33,2025.25)	919.39 (103.02,2021.17)	0.01 (0,0.02)
Middle SDI	3.93 (0.42,8.69)	5.81 (0.65,12.65)	0.478372	878.9 (93.3,1943.19)	939.22 (105.13,2045.05)	0.21 (0.19,0.22)
High-middle SDI	2.52 (0.37,5.55)	2.89 (0.43,6.25)	0.146825	906.74 (133.62,1999.54)	948.17 (141.68,2049.78)	0.17 (0.16,0.18)
High SDI	2.56 (0.32,5.59)	2.74 (0.36,6)	0.0703125	1127.61 (140.79,2463.58)	1128.53 (147.63,2467.52)	-0.01 (-0.03,0.01)
High-income Asia Pacific	0.37 (0.06,0.85)	0.31 (0.05,0.7)	-0.162162	814.15 (122.79,1857.04)	821.35 (135.38,1837.62)	0 (-0.02,0.01)
High-income North America	0.96 (0.1,2.12)	1.05 (0.12,2.32)	0.09375	1289.86 (134.93,2845.06)	1246.22 (139.05,2760.97)	-0.07 (-0.13,0)
Western Europe	1.27 (0.16,2.8)	1.25 (0.17,2.74)	-0.015748	1331.1 (169.78,2934.03)	1346.77 (182.56,2937.13)	0.06 (0.01,0.1)
Australasia	0.05 (0.01,0.11)	0.07 (0.01,0.15)	0.4	893.39 (128.31,1996.84)	903.21 (132.09,2012.13)	0.02 (0.01,0.02)
Andean Latin America	0.06 (0.01,0.15)	0.13 (0.02,0.28)	1.16667	672.57 (104.14,1545.51)	724.05 (110.18,1632.79)	0.28 (0.22,0.34)
Tropical Latin America	0.47 (0.04,1.04)	0.7 (0.07,1.57)	0.489362	1168.01 (102.98,2602.75)	1155.78 (111.19,2584.92)	0 (-0.02,0.02)
Central Latin America	0.4 (0.04,0.9)	0.67 (0.08,1.45)	0.675	965.16 (106.9,2135.72)	978.33 (112.76,2129.38)	0.05 (0.05,0.06)
Southern Latin America	0.1 (0.02,0.22)	0.14 (0.02,0.32)	0.4	794.78 (124.03,1761.11)	825.14 (129.75,1844.48)	0.17 (0.15,0.19)
Caribbean	0.09 (0.01,0.2)	0.11 (0.01,0.25)	0.222222	943.11 (103.77,2093.77)	941.73 (108.22,2071.53)	0 (0,0.01)
Central Europe	0.29 (0.05,0.67)	0.25 (0.04,0.57)	-0.137931	951.06 (158.33,2174.84)	975.86 (171.81,2197.8)	0.1 (0.08,0.11)
Eastern Europe	0.57 (0.14,1.23)	0.52 (0.13,1.08)	-0.0877193	1039.54 (244.45,2223.07)	1067.56 (263.14,2235.23)	0.11 (0.09,0.13)
Central Asia	0.15 (0.02,0.35)	0.22 (0.03,0.51)	0.466667	890.39 (122.42,2091.08)	910.73 (130.04,2109.72)	0.07 (0.06,0.08)
North Africa and Middle East	0.82 (0.13,1.84)	1.72 (0.27,3.79)	1.09756	1050.35 (163.12,2361.39)	1080.34 (172.4,2376.24)	0.12 (0.11,0.13)
South Asia	2.28 (0.24,5.1)	4.43 (0.46,9.99)	0.942982	892.75 (92.72,2000.86)	897.34 (93.55,2021.05)	0 (-0.02,0.02)
Southeast Asia	1.27 (0.1,2.95)	1.92 (0.17,4.4)	0.511811	1059.88 (87.06,2450.79)	1049.74 (94.53,2403.5)	-0.03 (-0.05,-0.01)
East Asia	2.38 (0.25,5.45)	2.63 (0.28,5.81)	0.105042	715.3 (76.15,1633.26)	794.31 (84.16,1755.02)	0.34 (0.31,0.38)
Oceania	0.01 (0,0.03)	0.03 (0,0.07)	2	863.41 (82.56,1995.88)	874.75 (83.51,2014.1)	0.04 (0.04,0.05)
Western Sub-Saharan Africa	0.39 (0.05,0.87)	1.07 (0.13,2.42)	1.74359	888.35 (107.23,1995.72)	893.61 (109.82,2019.84)	0.03 (0.02,0.04)
Eastern Sub-Saharan Africa	0.24 (0.04,0.55)	0.61 (0.11,1.38)	1.54167	556.88 (103.6,1270.78)	566.49 (103.34,1287.23)	0.09 (0.08,0.11)
Central Sub-Saharan Africa	0.09 (0.01,0.21)	0.25 (0.04,0.56)	1.77778	744.06 (104.44,1691.84)	753.06 (108.05,1726.75)	0.05 (0.05,0.06)
Southern Sub-Saharan Africa	0.1 (0.02,0.23)	0.17 (0.03,0.37)	0.7	780.03 (114.61,1703.67)	785.41 (118.05,1705.05)	0.03 (0.01,0.04)

## Sheet: Table S3
The prevalence of migraine cases and rates among WCBA in 1990 and 2021 across 204 countries, and the trends from 1990 to 2021.
Location	Prevalent cases			Prevalent rates
	1990_thousands(95% UI)	2021_thousands(95% UI)	percentage change(100%)	1990_per 100 000(95% UI)	2021_per 100 000(95% UI)	EAPC(95% CI)
American Samoa	2.84 (2.33,3.43)	2.79 (2.3,3.34)	-0.0176056	23653.56 (19392.87,28518.81)	23756.74 (19614.21,28446.07)	0 (-0.01,0.01)
Antigua and Barbuda	4.17 (3.45,4.96)	6.19 (5.14,7.36)	0.484412	25649.85 (21212.01,30551.99)	25630.63 (21259.89,30452.27)	0 (-0.01,0)
Egypt	3595.33 (2992.08,4313.67)	7539.83 (6568.59,8689.54)	1.09712	27417.32 (22817.04,32895.22)	29057.77 (25314.71,33488.65)	0.25 (0.22,0.29)
Argentina	1655.34 (1382.48,2004.13)	2566.81 (2134.46,3088.45)	0.550624	20622.72 (17223.33,24967.97)	21594.66 (17957.3,25983.3)	0.21 (0.17,0.24)
Australia	1084.17 (887.55,1289.52)	1471.47 (1209.49,1748.41)	0.357232	24289.57 (19884.67,28890.28)	24425.4 (20076.68,29022.5)	0.01 (0.01,0.01)
Barbados	17.58 (14.57,20.96)	18.24 (15.12,21.61)	0.0375427	25656.72 (21259.07,30589.57)	25621.95 (21236.38,30358.44)	-0.01 (-0.01,-0.01)
Belize	10.79 (8.86,12.93)	30.98 (25.61,36.8)	1.87118	25642.64 (21053.37,30714.49)	25644.4 (21199.63,30462.66)	0 (0,0)
Bermuda	4.39 (3.63,5.22)	3.46 (2.87,4.09)	-0.211845	25654.87 (21241.5,30529.27)	25646.39 (21273.12,30347.48)	-0.01 (-0.01,0)
Venezuela	1230.63 (1042.61,1463.21)	1815.23 (1521.17,2169.93)	0.475041	25423.55 (21539.14,30228.39)	26446.64 (22162.34,31614.4)	0.16 (0.13,0.18)
Bosnia and Herzegovina	293.9 (243.84,351.42)	188.62 (157.34,225.09)	-0.358217	25243.77 (20944.39,30184.21)	25782.02 (21506.29,30767.19)	0.04 (0.03,0.05)
Brunei	13.79 (11.4,16.72)	25.76 (21.42,31.18)	0.86802	20416.35 (16869.25,24743.12)	20615.72 (17146.89,24957.25)	0.02 (0.01,0.02)
Burkina Faso	500.03 (413.71,605)	1312.22 (1082.74,1590.75)	1.62428	23888.6 (19764.71,28903.42)	23889.65 (19711.8,28960.4)	0 (0,0)
Canada	2661.74 (2289.58,3078.87)	2935.04 (2457.96,3490.04)	0.102677	36183.99 (31124.74,41854.48)	35387.83 (29635.59,42079.47)	-0.1 (-0.12,-0.08)
Central African Republic	132.13 (109.06,159.15)	285.26 (235.9,342.97)	1.15893	20613.08 (17013.87,24828.28)	20619.25 (17051.64,24790.59)	0 (-0.01,0)
Dominica	4.37 (3.6,5.2)	4.21 (3.5,5.01)	-0.0366133	25633 (21132.97,30527.81)	25641.29 (21288.32,30469.59)	0 (-0.01,0)
The Bahamas	18.6 (15.36,22.18)	27.64 (22.98,32.89)	0.486022	25636.69 (21176.53,30581.78)	25638.19 (21317.67,30503.04)	0 (0,0)
Cook Islands	1.08 (0.89,1.3)	1.03 (0.85,1.24)	-0.0462963	23615.1 (19424.32,28310.07)	23882.94 (19762.01,28688.28)	0.04 (0.03,0.05)
Czechia	656.67 (547.34,781.32)	596.09 (497.59,716.58)	-0.0922533	25505.98 (21259.31,30347.4)	25985.81 (21691.75,31238.42)	0.1 (0.08,0.11)
North Korea	1170.74 (966.05,1408.8)	1385.5 (1141.84,1683.24)	0.18344	20644.76 (17035.35,24842.61)	21024.74 (17327.28,25542.87)	0.04 (0.02,0.05)
São Tomé and Príncipe	6.1 (5.03,7.42)	13.44 (11.2,16.18)	1.20328	23774.44 (19600.44,28929.61)	23957.24 (19960.25,28853.81)	0.03 (0.03,0.04)
DR Congo	1755.94 (1448.32,2116.28)	4387.82 (3623.07,5283.97)	1.49884	20574.35 (16969.88,24796.35)	20592.87 (17003.76,24798.64)	0 (0,0)
Timor-Leste	50.36 (41.67,60.29)	92.45 (76.11,110.86)	0.835782	27023.85 (22363.56,32354.25)	26702 (21982.44,32022.23)	-0.06 (-0.07,-0.06)
Sri Lanka	1243.95 (1028.12,1494.65)	1540.57 (1270.8,1855.54)	0.23845	27096.28 (22394.95,32557.13)	27280.75 (22503.56,32858.16)	0.03 (0.03,0.03)
Dominican Republic	484.1 (398.25,578.11)	742.72 (616.07,882.92)	0.534228	25641.87 (21094.44,30621.74)	25639.04 (21267.27,30478.98)	0 (0,0)
Uruguay	168.58 (139.2,203.54)	187.8 (155.59,226.94)	0.114011	22446.53 (18534.8,27101.88)	22561.72 (18691.81,27263.92)	0.02 (0.01,0.02)
Ethiopia	1560.63 (1317.55,1837.19)	3851.98 (3211.35,4517.76)	1.46822	13830.98 (11676.72,16282.03)	13896.48 (11585.31,16298.36)	0.02 (0.01,0.04)
Nepal	1147.34 (955.8,1386.57)	2281.7 (1895.07,2742.83)	0.988687	25119.54 (20926,30357.26)	25152.99 (20890.86,30236.31)	0 (-0.01,0)
Germany	7297.55 (6161.87,8738.82)	6624.25 (5638.66,7924.38)	-0.0922638	37548.07 (31704.68,44963.83)	38895.88 (33108.75,46529.94)	-0.02 (-0.11,0.08)
Nigeria	5053.03 (4186.33,5997.98)	14238.41 (11846.18,16765.96)	1.8178	24950.9 (20671.31,29616.87)	24796.63 (20630.48,29198.43)	-0.02 (-0.03,0)
Somalia	260.14 (215.25,310.26)	734.68 (607.5,872.29)	1.82417	15359.61 (12708.78,18318.71)	15190.64 (12560.9,18035.82)	0 (-0.02,0.02)
Federated States of Micronesia	5.45 (4.44,6.58)	6.19 (5.12,7.43)	0.13578	23486.37 (19164.95,28358.09)	23686.53 (19590.13,28416.04)	0.03 (0.03,0.03)
Brazil	12572.25 (10719.43,14721.31)	18825.92 (16062.09,22020.51)	0.497419	32277.2 (27520.4,37794.56)	32062.75 (27355.63,37503.51)	-0.01 (-0.04,0.02)
France	4908.58 (4093.75,5837.38)	4760.36 (4027.14,5682.75)	-0.0301961	33917.92 (28287.53,40335.89)	33529.95 (28365.44,40026.85)	-0.06 (-0.07,-0.05)
Gabon	45.41 (37.29,54.81)	101.38 (84.15,121.61)	1.23255	20510.71 (16844,24760.65)	20708.39 (17188.93,24839.85)	0.02 (0.02,0.03)
Georgia	340.33 (281.34,408.43)	198.1 (163.58,239.15)	-0.417918	24794.56 (20496.89,29755.58)	25172.68 (20785.61,30388.61)	0.04 (0.02,0.05)
Luxembourg	32.51 (27.05,38.89)	51.96 (43.23,61.81)	0.598277	33452.69 (27838,40024.21)	33372.29 (27769.79,39699.14)	-0.06 (-0.12,0)
Greenland	5.13 (4.25,6.14)	4.41 (3.67,5.27)	-0.140351	34796.49 (28826.71,41663.97)	34676.05 (28855.48,41428.1)	-0.05 (-0.07,-0.04)
Grenada	4.99 (4.1,5.95)	6.56 (5.45,7.8)	0.314629	25646.58 (21075.77,30562.99)	25596.7 (21270.69,30450.3)	-0.01 (-0.01,-0.01)
Guam	8.34 (6.9,10.06)	8.63 (7.14,10.39)	0.0347722	23893.61 (19779.25,28840.35)	23922.78 (19793.38,28810.71)	-0.01 (-0.02,-0.01)
Jordan	220.86 (183.38,269.18)	839.09 (703.03,1014.86)	2.79919	26483.87 (21989.48,32277.95)	27076.01 (22685.76,32747.86)	0.08 (0.07,0.09)
Greece	889.94 (759.81,1055.19)	767.36 (644.37,908.75)	-0.13774	35319.08 (30154.71,41877.29)	35402.07 (29728.24,41925.38)	0.01 (0.01,0.02)
Hungary	647.73 (539.39,772.76)	554.07 (463.05,664.1)	-0.144597	25554.21 (21279.85,30486.71)	25904.85 (21649.16,31049.32)	0.07 (0.06,0.08)
Papua New Guinea	227.37 (186.28,273.78)	623.44 (516.12,752.03)	1.74196	23592.89 (19329.31,28407.88)	23829.83 (19727.95,28745.1)	0.03 (0.02,0.03)
Samoa	8.63 (7.05,10.41)	11.51 (9.51,13.8)	0.33372	23390.91 (19113.08,28221.63)	23661.25 (19540.18,28373.11)	0.03 (0.02,0.04)
Ireland	304.77 (256.14,369.39)	404.07 (342.25,486.26)	0.325819	34513.29 (29006.06,41831.18)	34633.68 (29334.4,41677.66)	0.03 (0.01,0.04)
Afghanistan	578.5 (483.99,699.73)	1911.2 (1592.71,2317.46)	2.30372	26291.95 (21996.54,31801.92)	26561.79 (22135.39,32208)	0.03 (-0.01,0.07)
Iran	3567.83 (3020.07,4161.79)	7064.34 (6108.22,8304.68)	0.98001	28209.83 (23878.86,32906.17)	30390.2 (26277.05,35726.07)	0.27 (0.19,0.35)
Mauritania	112.34 (92.74,136.13)	256.44 (212.37,310.1)	1.28271	23898.23 (19729.34,28960.7)	23889.42 (19784,28888.63)	0 (0,0)
Pakistan	5649.28 (4703.3,6630.12)	14525.06 (12190.05,16992.26)	1.57113	23882.35 (19883.2,28028.84)	23978.94 (20124.14,28051.96)	-0.02 (-0.04,0)
Jamaica	152.74 (125.58,182.34)	197.91 (164.27,236.25)	0.295731	25634.71 (21077.13,30602.66)	25632.49 (21275.77,30598.12)	0 (0,0)
Japan	6905.72 (5883.15,8119.53)	5382.46 (4560.98,6359.81)	-0.220579	21511.17 (18325.9,25292.16)	21645.55 (18341.98,25575.97)	0.03 (0.01,0.06)
Bahrain	31.52 (26.39,38.35)	89.83 (75.73,108.63)	1.84994	27341.86 (22884.73,33262.18)	27552.66 (23227.84,33319.95)	0.03 (0.02,0.04)
Belgium	959.1 (799.96,1143.38)	1061.2 (898.19,1256.38)	0.106454	39396.71 (32859.84,46966.39)	42832.15 (36252.8,50709.76)	0.29 (0.21,0.37)
Bhutan	33.96 (28.04,41.28)	50 (41.53,60.25)	0.47232	23724.08 (19583.26,28832.57)	24151.22 (20058.7,29101.55)	0.05 (0.04,0.06)
Cambodia	673.83 (556.06,805.87)	1231.88 (1018.52,1485.13)	0.828176	26906.32 (22203.85,32178.93)	27262.82 (22541.02,32867.5)	0.03 (0.02,0.05)
Denmark	389.32 (327.25,462.42)	389.33 (327.31,463.49)	2.56858e-05	29817.55 (25063.54,35416.29)	30824.41 (25914.39,36695.98)	0.1 (0.07,0.14)
Eswatini	39.95 (32.92,48.23)	65.53 (54.33,78.75)	0.6403	20497.42 (16889.77,24744.48)	20792.82 (17236.92,24986.62)	0.04 (0.03,0.05)
Lesotho	78.22 (64.91,93.72)	104.96 (86.95,126.25)	0.341856	20673.59 (17156.54,24770.87)	20707.15 (17153.79,24906.32)	0.01 (0,0.01)
Morocco	1694.75 (1415.81,2051.37)	2657.22 (2236.9,3204.7)	0.567913	26910.83 (22481.65,32573.59)	27434.27 (23094.7,33086.69)	0.06 (0.06,0.07)
Norway	346.22 (296.48,401.25)	424.13 (360.15,494.77)	0.22503	32801.9 (28089.66,38016.53)	35019.83 (29736.68,40852.55)	0.22 (0.16,0.29)
Saudi Arabia	817.54 (683.07,987.48)	2646.27 (2226.45,3205.9)	2.23687	25069.82 (20946.46,30280.95)	26081.42 (21943.68,31597.13)	0.11 (0.09,0.13)
Spain	3441.77 (2885.27,4189.2)	3556.16 (2979.43,4241.62)	0.0332358	35737.42 (29959.07,43498.29)	35909.17 (30085.54,42830.82)	0.04 (0.03,0.05)
Sweden	732.65 (631.98,854.61)	790.35 (671.04,921.77)	0.0787552	35690.91 (30786.75,41631.92)	35974.88 (30543.84,41956.59)	0.04 (0.02,0.05)
Thailand	5652.9 (4777.69,6633.47)	5067.56 (4225.87,6100.81)	-0.103547	35352.35 (29878.89,41484.66)	31086.59 (25923.29,37424.99)	-0.46 (-0.59,-0.33)
Netherlands	1282.9 (1090.41,1522.36)	1246.94 (1031.12,1489.45)	-0.0280302	32381.64 (27523.13,38425.97)	33980.24 (28098.83,40588.86)	0.24 (0.18,0.29)
Tonga	5.24 (4.29,6.31)	5.99 (4.96,7.2)	0.14313	23425.16 (19188.27,28192.01)	23702.97 (19597.7,28473.17)	0.04 (0.04,0.05)
Kyrgyzstan	255.59 (210.12,307.1)	426.83 (352.74,512.41)	0.669979	24383.47 (20045.71,29297.63)	24756.43 (20459.3,29719.99)	0.03 (0.02,0.04)
Laos	259.42 (213.91,310.51)	538.94 (445.63,648.41)	1.07748	26806.88 (22104.55,32086.61)	27159.9 (22457.57,32676.33)	0.03 (0.02,0.04)
Lebanon	203.09 (170.12,245.53)	413.14 (349.29,503.69)	1.03427	27101.63 (22701.21,32765.12)	27847.21 (23543.31,33950.46)	0.07 (0.06,0.08)
Malaysia	1045.71 (858.84,1262.7)	2028.35 (1673.13,2447.14)	0.939687	23339.49 (19168.62,28182.53)	24070.54 (19855.07,29040.27)	0.11 (0.1,0.13)
Mongolia	123.66 (101.5,149.25)	210.96 (173.73,254.38)	0.705968	24163.39 (19832.93,29163.53)	25000.38 (20587.85,30145.71)	0.11 (0.11,0.12)
Montenegro	39.4 (32.7,47.08)	36.95 (30.8,44.09)	-0.0621827	25244.19 (20949.82,30163.01)	25653.27 (21386.96,30615.59)	0.05 (0.05,0.05)
New Zealand	229.06 (192.89,268.87)	304.61 (257.15,359.3)	0.329826	25340.28 (21338.44,29744.49)	25495.35 (21523.43,30072.86)	0.01 (0,0.02)
North Macedonia	128.59 (106.78,153.6)	137.06 (114.35,164.19)	0.0658683	25266.45 (20980.76,30182.14)	25825.33 (21545.4,30937.72)	0.06 (0.05,0.07)
Northern Mariana Islands	3.3 (2.73,3.99)	2.73 (2.26,3.29)	-0.172727	23893.18 (19733.81,28889.91)	23891.74 (19782.09,28726.48)	-0.02 (-0.05,0.01)
Palestine	117.52 (97.73,143.1)	351.55 (293.83,425.1)	1.99141	26584.14 (22108.61,32372.2)	26998.45 (22565.85,32646.95)	0.03 (0.03,0.04)
Algeria	1551.4 (1291.15,1887.62)	3107.34 (2625.13,3767)	1.00293	26696.29 (22218.07,32482.03)	27686.49 (23389.94,33564.09)	0.13 (0.11,0.14)
Bangladesh	5850.64 (4827,7110.66)	11080.94 (9176.88,13318.25)	0.893971	23764.17 (19606.33,28882.15)	24091.45 (19951.77,28955.67)	0.05 (0.05,0.05)
China	62273.2 (52360.75,73167.34)	68098.09 (57471.76,80785.38)	0.0935377	19326.87 (16250.48,22707.93)	21367.63 (18033.33,25348.61)	0.33 (0.3,0.37)
Bolivia	303.81 (250.61,362.97)	621.45 (514.33,737.76)	1.04552	19858.33 (16381.06,23725.66)	19931.1 (16495.48,23661.64)	0.01 (0.01,0.01)
Portugal	875.21 (737.71,1057.24)	806.62 (683.42,967.85)	-0.0783698	34594.35 (29159.51,41789.44)	34650.57 (29358.24,41576.63)	0.01 (0,0.02)
Andorra	5.21 (4.4,6.35)	6.93 (5.86,8.32)	0.330134	34931.04 (29479.6,42532.51)	34694.27 (29333.12,41608.69)	-0.03 (-0.04,-0.03)
Monaco	2.43 (2.06,2.93)	2.47 (2.1,2.97)	0.0164609	34873.13 (29594.25,42015.62)	34652.54 (29387.08,41654.82)	-0.03 (-0.04,-0.03)
Puerto Rico	245.79 (204.27,291.78)	192.18 (159.23,227.98)	-0.218113	25654.39 (21320.6,30455.14)	25629.22 (21235.27,30402.96)	0 (0,0)
Albania	207.33 (171.35,248.76)	156.18 (130.16,186.25)	-0.246708	24826.91 (20517.71,29787.2)	25448.04 (21208.15,30347.83)	0.05 (0.04,0.06)
Angola	474.18 (391.32,571.23)	1581.79 (1307.46,1902.87)	2.33584	20598.17 (16998.63,24814.09)	20609.59 (17035.27,24793.07)	0.01 (0,0.01)
Armenia	213.91 (176.72,257.39)	185.88 (153.07,225.57)	-0.131036	24697.94 (20404.66,29718.64)	25228.55 (20774.99,30614.12)	0.05 (0.02,0.07)
Austria	652.86 (538.98,787.16)	651.15 (541.65,775.34)	-0.00261924	32991.15 (27236.69,39778.25)	32977.84 (27432.26,39267.68)	0.08 (0.01,0.15)
Azerbaijan	458.64 (377.55,552.43)	687.75 (566.16,832.19)	0.499542	24458.7 (20134.22,29459.91)	25090.32 (20654.59,30359.78)	0.05 (0.04,0.07)
Belarus	622.11 (521.66,745.83)	532.41 (442.86,640.7)	-0.144187	24553.43 (20588.71,29436.3)	25105.85 (20883.1,30212.19)	0.06 (0.05,0.08)
Benin	262.25 (216.04,318.48)	774.9 (639.82,938.87)	1.95481	23940.01 (19721.73,29073.48)	23886.28 (19722.32,28940.57)	-0.01 (-0.01,-0.01)
Botswana	66.04 (54.4,79.7)	142.83 (119.36,171.48)	1.16278	20512.28 (16895.41,24754.8)	20992.29 (17542.89,25204.15)	0.08 (0.07,0.09)
Bulgaria	528.61 (440.09,629.06)	369.76 (308.4,444.76)	-0.300505	25525.9 (21251.82,30376.71)	25958.08 (21650.26,31223.15)	0.08 (0.07,0.09)
Burundi	192.82 (159.72,230.38)	477.18 (394.76,569.44)	1.47474	15310.42 (12682.22,18292.68)	15257.58 (12622.03,18207.5)	-0.02 (-0.05,0)
Cabo Verde	18.9 (15.53,23.05)	36.33 (30.31,43.67)	0.922222	23832.47 (19584.6,29066.24)	24170.41 (20166.31,29057.15)	0.03 (0.02,0.04)
Cameroon	568.08 (468.27,689.33)	1874.78 (1550.52,2270.05)	2.3002	23874.86 (19680.05,28970.69)	23935.4 (19795.52,28981.81)	0.01 (0.01,0.01)
Chad	317.5 (262.44,384.43)	920.22 (759.51,1117.8)	1.89833	23877.93 (19736.81,28911.25)	23790.61 (19635.77,28898.88)	-0.01 (-0.01,-0.01)
Chile	826.28 (684.2,990.67)	1120.58 (946.82,1353.7)	0.356175	22860.1 (18929.08,27408.11)	23790.6 (20101.58,28739.85)	0.15 (0.13,0.17)
Colombia	2301.4 (1941.25,2758.74)	3523.92 (2921.68,4261.38)	0.531207	26499.12 (22352.21,31765.08)	26899.37 (22302.26,32528.69)	0.05 (0.05,0.05)
Costa Rica	202.3 (167.83,242.47)	339.66 (284.28,406.04)	0.678992	26015.1 (21582.74,31180.47)	26238.2 (21959.75,31365.99)	0.01 (0.01,0.02)
Croatia	306.47 (254.5,365.89)	231.53 (194.78,279.11)	-0.244526	25523.97 (21195.64,30473.46)	25809.82 (21713.6,31114.14)	0 (-0.07,0.07)
Cuba	785.16 (649.82,934.1)	636.5 (529.83,755.61)	-0.189337	25624.24 (21207.49,30484.91)	25573.81 (21288.04,30359.45)	-0.01 (-0.01,0)
Cyprus	68.61 (57.85,83.06)	124.88 (105.34,151.28)	0.820143	34734.9 (29287.5,42051.69)	34969.85 (29497.88,42360.82)	0.03 (0.03,0.04)
Côte d'Ivoire	653.27 (537.44,795.71)	1598.7 (1326.71,1929.08)	1.44723	23872.76 (19639.89,29077.99)	24008.79 (19924.08,28970.35)	0.02 (0.02,0.03)
Djibouti	14.91 (12.35,17.72)	50.46 (41.94,60.59)	2.38431	15164.16 (12564.69,18028.27)	15706.44 (13052.41,18857.46)	0.13 (0.12,0.14)
Ecuador	539.74 (458.74,642.13)	1048.88 (876.47,1261.81)	0.943306	21400.52 (18188.8,25460.14)	22242.96 (18586.84,26758.44)	0.16 (0.13,0.2)
El Salvador	339.34 (280.74,406.15)	463.51 (388.21,554.3)	0.365916	25888.62 (21417.86,30985.72)	26094.62 (21855.22,31205.47)	0.02 (0.02,0.03)
Equatorial Guinea	20.34 (16.81,24.47)	75.42 (62.44,90.76)	2.70796	20595.11 (17024.75,24779.12)	20693.5 (17130.52,24902.37)	0.02 (0.01,0.02)
Estonia	93.95 (78.65,112.77)	69.53 (57.85,83.87)	-0.259925	24654.79 (20641.51,29594.32)	24977.53 (20783.56,30130.59)	0.04 (0.03,0.06)
Fiji	46.39 (38.3,55.79)	54.65 (45.29,65.81)	0.178056	23731.07 (19590.86,28536.07)	23930.32 (19831.49,28813.53)	0.03 (0.03,0.03)
Finland	440.46 (373.42,531.53)	394.97 (334.9,476.62)	-0.103278	34865.3 (29558.73,42074.02)	34752.93 (29467.25,41936.87)	0 (-0.01,0.01)
Ghana	843.79 (695.92,1023.12)	2196.39 (1829.34,2640.09)	1.60301	23924.87 (19732.06,29009.46)	24055.95 (20035.85,28915.61)	0.01 (0.01,0.02)
Guatemala	475.99 (393.94,569.77)	1143.09 (951.66,1363.46)	1.4015	25909.08 (21442.84,31013.38)	26006.67 (21651.5,31020.41)	0.01 (0.01,0.02)
Guinea	327.53 (272.14,394.76)	794.35 (656.36,962.34)	1.42527	24011.92 (19951.35,28940.87)	23936.22 (19778.1,28998.3)	-0.01 (-0.02,0)
Guinea-Bissau	55.7 (45.97,67.52)	125.96 (104.26,152.33)	1.2614	23880.16 (19705.2,28945.26)	23978.36 (19846.82,28998.89)	0.02 (0.01,0.03)
Guyana	52.38 (43.07,62.51)	52.06 (43.18,61.73)	-0.0061092	25643.52 (21085.01,30602.87)	25618.75 (21248.33,30378.45)	0 (0,0)
Haiti	394.67 (325.1,470.09)	908.65 (752.12,1081.21)	1.3023	25651.46 (21129.42,30553.14)	25668.25 (21246.43,30542.6)	0 (0,0)
Honduras	273.18 (225.99,327.37)	738.52 (614.61,881.88)	1.70342	25892.86 (21419.97,31029.28)	26017.94 (21652.69,31068.83)	0.01 (0.01,0.02)
Iceland	22.53 (18.9,27.39)	27.67 (23.42,33.4)	0.22814	34741.13 (29142.74,42233.15)	34752.15 (29405.4,41943.62)	0 (0,0)
India	50932.01 (42742.11,59678.41)	95652.96 (80797.68,111471.39)	0.878052	25225.43 (21169.16,29557.31)	25285.67 (21358.7,29467.24)	-0.02 (-0.05,0)
Indonesia	13322.4 (11211.88,15750.96)	21248.23 (18082.46,25066.79)	0.594925	27798.71 (23394.87,32866.17)	28220.51 (24015.95,33292.08)	0.05 (0.04,0.06)
Iraq	1083.76 (903.5,1319.56)	2858.31 (2396.09,3457.69)	1.6374	26708.67 (22266.43,32519.86)	27112.25 (22727.86,32797.61)	0.05 (0.05,0.06)
Italy	5364.63 (4583.04,6276.83)	4590.72 (3960.44,5305.21)	-0.144262	37533.71 (32065.28,43915.87)	37835.56 (32640.99,43724.27)	0.19 (0.06,0.33)
Kazakhstan	1014.53 (838.83,1216.75)	1184.67 (975.21,1430.21)	0.167703	24654.87 (20385.2,29569.37)	25015.38 (20592.39,30200.06)	0.04 (0.02,0.05)
Kenya	823.09 (684.65,977.54)	2145.69 (1794.67,2537.76)	1.60687	15891.56 (13218.65,18873.45)	16166.26 (13521.55,19120.25)	0.07 (0.06,0.07)
Kiribati	4.43 (3.64,5.33)	7.62 (6.31,9.21)	0.72009	23710.04 (19496.06,28534.32)	23845.43 (19736.78,28811.81)	0.01 (0,0.02)
South Korea	3022.72 (2477.47,3612.41)	2710.83 (2253.57,3262.55)	-0.103182	23923.44 (19608,28590.52)	23383.84 (19439.46,28143.06)	-0.25 (-0.31,-0.19)
Latvia	159.58 (133.87,191.38)	97.42 (81.08,117.36)	-0.389522	24622.46 (20656.6,29529.61)	24998.96 (20805.42,30115.94)	0.05 (0.03,0.07)
Liberia	132.75 (109.34,161.31)	334.17 (278.26,402.68)	1.51729	23926.89 (19707.27,29074.79)	23949.28 (19942.26,28859.05)	0.01 (0.01,0.02)
Lithuania	219.98 (182.3,266.26)	138.64 (115.52,166)	-0.369761	23861.26 (19774.87,28881.5)	24198.83 (20162.91,28973.74)	-0.02 (-0.04,0.01)
Madagascar	409.45 (339.21,487.85)	1106.27 (915.93,1316.28)	1.70184	15202.89 (12594.72,18113.96)	15272.76 (12644.96,18172.07)	0.01 (0.01,0.02)
Malawi	343 (284.02,408.56)	759.17 (629.04,902.66)	1.21332	15190.88 (12578.84,18094.47)	15155.28 (12557.6,18019.74)	0.01 (0,0.01)
Maldives	12.66 (10.41,15.25)	31.83 (26.34,38.56)	1.51422	26593.09 (21879.17,32047.1)	27628.55 (22866.84,33473.15)	0.12 (0.1,0.14)
Mali	459.3 (380.26,555.57)	1296.81 (1069.23,1575.51)	1.82345	23935.59 (19816.3,28952.24)	23819.34 (19639.25,28938.6)	-0.02 (-0.02,-0.01)
Malta	32.94 (27.89,39.72)	32.86 (27.82,39.76)	-0.00242866	34736.25 (29405.94,41878.88)	34853.88 (29510.33,42175.94)	0.03 (0.02,0.04)
Mauritius	81.31 (67.22,97.89)	86.56 (71.58,104.41)	0.0645677	27215.31 (22499.74,32765.59)	27350.57 (22615.42,32988.95)	0.01 (0.01,0.02)
Moldova	276.11 (231.3,331.39)	221.67 (184.58,267.61)	-0.197168	24533.61 (20551.89,29444.65)	25129.96 (20925.27,30338.36)	0.06 (0.04,0.09)
Mozambique	482.45 (399.18,573.14)	1151.45 (954.54,1367.91)	1.38667	15289.03 (12649.92,18162.77)	15166.02 (12572.52,18017.04)	-0.02 (-0.03,-0.01)
Namibia	69.54 (57.31,83.9)	137.58 (114.3,164.94)	0.97843	20506.83 (16900.15,24742.91)	20803.88 (17284,24941.75)	0.04 (0.04,0.05)
Nauru	0.58 (0.48,0.69)	0.68 (0.56,0.81)	0.172414	23707.21 (19526.64,28543.32)	23740.48 (19630.51,28535.79)	0 (0,0)
Nicaragua	233.34 (192.78,280.01)	473.53 (396.41,567.33)	1.02936	25862.42 (21366.31,31034.14)	26120.38 (21866.17,31294.43)	0.03 (0.03,0.03)
Niue	0.12 (0.1,0.14)	0.09 (0.08,0.11)	-0.25	23749.95 (19618.55,28573.56)	23928.29 (19792.99,28723.73)	0.03 (0.03,0.04)
Palau	0.98 (0.81,1.17)	0.9 (0.75,1.07)	-0.0816327	23787.26 (19656.69,28657.23)	24036.24 (19974.41,28683.25)	0.02 (0,0.03)
Panama	158.91 (131.81,190.1)	279.18 (233.74,334.18)	0.756843	25968.4 (21538.57,31064.38)	26118.53 (21867.61,31263.96)	0.02 (0.01,0.02)
Paraguay	293.65 (244.01,350.88)	586.04 (485.72,702.25)	0.995709	31234.23 (25954.35,37321)	30892.46 (25604.21,37018.72)	-0.03 (-0.04,-0.03)
Peru	869.65 (741.98,1022.11)	1729.47 (1431.61,2055.3)	0.988697	16008.94 (13658.72,18815.45)	17980.01 (14883.42,21367.41)	0.4 (0.3,0.51)
Poland	2504.42 (2133.54,2898.71)	2397.22 (2052.25,2803.32)	-0.0428043	26661.39 (22713.04,30858.83)	27154.49 (23246.87,31754.65)	0.06 (0.04,0.09)
Rwanda	247.13 (204.5,295.11)	541.63 (447.8,645.32)	1.19168	15231.52 (12603.94,18188.71)	15380.38 (12715.95,18324.77)	0.04 (0.02,0.06)
San Marino	2.16 (1.82,2.62)	2.46 (2.09,2.95)	0.138889	34733.89 (29214.98,42113.13)	34565.53 (29279.29,41435.88)	-0.03 (-0.04,-0.02)
Senegal	410.19 (338.26,497.95)	933.94 (774.07,1129.05)	1.27685	23838.65 (19658.32,28938.51)	23941.02 (19842.75,28942.5)	0.02 (0.02,0.02)
Serbia	592.99 (492.02,708.8)	522.46 (435.15,623.94)	-0.11894	25396.5 (21072.06,30356.59)	25702.02 (21407.04,30694.39)	0.04 (0.04,0.05)
Seychelles	4.86 (4.01,5.82)	6.63 (5.49,8.01)	0.364198	26879.87 (22185.62,32180.86)	27347.73 (22657.02,33031.83)	0.05 (0.04,0.06)
Sierra Leone	240.8 (198.34,292.3)	543.9 (448.35,659.77)	1.25872	23984.02 (19755.23,29113.73)	23915.94 (19714.46,29010.78)	-0.02 (-0.02,-0.02)
Singapore	150.97 (126.87,185.4)	272.54 (226.62,333.77)	0.805259	16153.23 (13574.43,19837.09)	18735.28 (15578.55,22945.08)	0.53 (0.4,0.67)
Slovenia	126.63 (105.17,151.51)	109.17 (91.07,131.19)	-0.137882	25448.66 (21135.88,30449.47)	25955.73 (21651.34,31189.96)	0.07 (0.07,0.07)
South Africa	2074.01 (1747.94,2449.74)	3398.21 (2891.92,3992.73)	0.638473	21484.88 (18107.06,25377.16)	21941.29 (18672.33,25779.98)	0.06 (0.05,0.07)
South Sudan	196.17 (162.36,233.66)	353.37 (291.35,420.13)	0.801346	15147.84 (12537.06,18042.74)	15220.74 (12549.07,18096.22)	0.04 (0.03,0.05)
Sudan	1255.21 (1047.71,1524.8)	3054.17 (2554.03,3692.26)	1.43319	26810 (22378.08,32568.22)	27054.5 (22624.15,32706.86)	0.04 (0.03,0.04)
Suriname	24.92 (20.55,29.69)	37.21 (30.95,44.31)	0.493178	25623.05 (21127.97,30527.99)	25637.91 (21325.11,30528.85)	0 (0,0)
Tajikistan	291.1 (238.47,352.71)	626.67 (518.55,750.81)	1.15277	24145.97 (19780.15,29255.92)	24658.39 (20404.21,29543.32)	0.05 (0.03,0.06)
Congo (Brazzaville)	115.48 (95.19,139.39)	297.91 (247.63,356.92)	1.57975	20487.84 (16888.24,24730.34)	20792.4 (17283.17,24910.83)	0.06 (0.06,0.07)
The Gambia	54.19 (44.5,66.05)	146.95 (121.17,178.22)	1.71175	23880.7 (19610.52,29105.83)	23895.68 (19703.92,28979.82)	0 (0,0)
Marshall Islands	2.3 (1.87,2.78)	3.53 (2.92,4.26)	0.534783	23487.12 (19138,28388.07)	23817.21 (19711.82,28689.53)	0.06 (0.06,0.07)
Niger	414.96 (342.22,503.32)	1264 (1042.59,1542.67)	2.04608	23854.27 (19672.9,28933.74)	23710.02 (19556.79,28937.25)	-0.02 (-0.02,-0.01)
Philippines	4302.52 (3614.49,5088.68)	8205.71 (6966.87,9705.12)	0.907187	27723.79 (23290.39,32789.46)	27993.47 (23767.22,33108.65)	0.02 (0.02,0.03)
Myanmar	2802.64 (2311.12,3351.27)	4105.82 (3409.59,4916.61)	0.464983	26891.26 (22175.08,32155.29)	27158.63 (22553.28,32521.75)	0.03 (0.03,0.04)
Trinidad and Tobago	78.9 (65.3,93.92)	87.27 (72.31,103.29)	0.106084	25647.56 (21228.86,30530.68)	25679.16 (21277.02,30390.2)	0 (-0.01,0)
Tunisia	550.35 (459.49,666.9)	851.17 (719.86,1037.04)	0.546598	26916.93 (22473.27,32617.58)	27742.07 (23462.5,33800.31)	0.1 (0.09,0.11)
Türkiye	3927.69 (3245.31,4699.41)	6094.86 (5163.5,7305.28)	0.551767	27573.94 (22783.36,32991.73)	28149.74 (23848.15,33740.2)	0.09 (0.08,0.1)
Uganda	580.31 (479.25,691.08)	1578.71 (1308.37,1877.78)	1.72046	15080.79 (12454.51,17959.45)	15159.94 (12563.9,18031.85)	0.01 (0.01,0.02)
Uzbekistan	1187.28 (976.66,1432.21)	2217.44 (1829.12,2663.05)	0.867664	24236.53 (19937.08,29236.54)	24918.87 (20555.08,29926.5)	0.07 (0.06,0.08)
Vanuatu	8.27 (6.77,9.98)	18.61 (15.4,22.35)	1.2503	23594.86 (19321.76,28458.69)	23732.74 (19641.31,28500.4)	0.02 (0.02,0.02)
Yemen	736.98 (615.52,894.97)	2260.54 (1892.33,2732.19)	2.0673	26905.43 (22471.08,32673.31)	27053.96 (22647.25,32698.66)	0.04 (0.03,0.06)
Zambia	297 (243.21,358.4)	808.75 (660.08,975.19)	1.72306	16149.4 (13224.73,19488.1)	16441.73 (13419.39,19825.41)	-0.01 (-0.04,0.02)
Zimbabwe	491.71 (404.78,595.15)	840.16 (696.39,1009.18)	0.708649	20450.31 (16834.79,24752.09)	20690.27 (17149.69,24852.69)	0.05 (0.04,0.05)
Romania	1419.89 (1173.71,1697.67)	1048.2 (875.62,1254.52)	-0.261774	25250.61 (20872.65,30190.57)	25814.03 (21563.93,30895.11)	0.1 (0.09,0.11)
Russia	9758 (8378.7,11421.86)	9094.49 (7779.88,10681.49)	-0.0679965	26354.74 (22629.49,30848.54)	26832.36 (22953.74,31514.63)	0.07 (0.06,0.09)
Saint Kitts and Nevis	2.56 (2.1,3.06)	4 (3.32,4.76)	0.5625	25657.3 (21072.17,30638.11)	25637.36 (21279.03,30484.86)	-0.01 (-0.01,-0.01)
Saint Lucia	8.74 (7.2,10.44)	11.71 (9.7,13.9)	0.339817	25637.6 (21100.15,30610.8)	25627.46 (21246.6,30426.25)	0 (-0.01,0)
Saint Vincent and the Grenadines	6.75 (5.55,8.08)	7.13 (5.93,8.48)	0.0562963	25639.62 (21084.71,30665.19)	25641.02 (21327.13,30514.79)	0 (0,0)
Slovakia	336.94 (279.49,402.8)	327.82 (273.22,394.08)	-0.0270671	25400.48 (21069.33,30365.53)	25972.01 (21645.74,31220.89)	0.08 (0.07,0.1)
Viet Nam	4590.74 (3783.1,5506.72)	7029.42 (5828.56,8532.06)	0.531217	26902.44 (22169.52,32270.23)	27521.43 (22819.84,33404.53)	0.06 (0.05,0.08)
Solomon Islands	17.39 (14.21,21.03)	40.67 (33.66,48.87)	1.3387	23362.34 (19090.23,28255.44)	23723.88 (19633.45,28504.94)	0.06 (0.06,0.07)
Eritrea	120.22 (99.6,143.11)	255.09 (210.9,304.47)	1.12186	15245.22 (12629.59,18147.63)	15411.48 (12741.76,18394.54)	0.03 (0.03,0.04)
Israel	421.87 (354.16,512.22)	769.21 (648.53,926.98)	0.823334	34582.63 (29032.2,41988.98)	34579.64 (29154.68,41672.44)	0.01 (0.01,0.01)
Kuwait	111.73 (93.6,135.15)	408.83 (341.95,493.47)	2.65909	26960 (22585.35,32609.32)	27968.43 (23393.24,33758.63)	0.12 (0.11,0.13)
Libya	241.16 (200.55,294.25)	547.76 (461.53,661.48)	1.27136	26480.06 (22020.8,32309.54)	27537.18 (23202.08,33254.35)	0.16 (0.15,0.17)
Qatar	21.9 (18.43,26.47)	157.14 (132.02,193.05)	6.17534	27698.84 (23310.75,33472.4)	28325.28 (23796.93,34797.85)	0.07 (0.05,0.08)
Oman	91.56 (76.53,111.02)	282.87 (238.24,344.65)	2.08945	27007.53 (22575.03,32749.56)	27855.85 (23460.32,33939.14)	0.13 (0.1,0.17)
Switzerland	554.03 (467.4,663.37)	621.28 (525.52,738.73)	0.121383	31474.59 (26553.03,37686.42)	31753.64 (26859.15,37756.68)	0.02 (0.01,0.04)
Syria	733.45 (610.44,893.21)	1043.46 (876.73,1245.87)	0.422674	26599.04 (22138.01,32392.65)	26820.97 (22535.31,32023.75)	0.07 (0.05,0.08)
Taiwan (province of China)	1260.18 (1080.53,1476.63)	1315.13 (1096.68,1608.92)	0.0436049	22903.25 (19638.09,26837.08)	23410.63 (19521.98,28640.5)	0.05 (0.04,0.06)
Togo	203.75 (167.95,247.25)	518.47 (432.16,622.48)	1.54464	23879.98 (19684.22,28977.42)	24044.35 (20041.46,28867.64)	0.03 (0.03,0.03)
Tokelau	0.08 (0.07,0.1)	0.08 (0.06,0.09)	0	23655.25 (19519.86,28347.8)	23858.98 (19755.64,28670.27)	0.02 (0,0.03)
Turkmenistan	214.57 (176.65,258.44)	310.43 (256.36,371.49)	0.446754	24276.18 (19985.77,29239.74)	24703.53 (20400.9,29562.65)	0.04 (0.03,0.05)
Tuvalu	0.58 (0.48,0.7)	0.69 (0.57,0.83)	0.189655	23922.17 (19798.58,28902.7)	23743.6 (19675.11,28541)	-0.04 (-0.05,-0.04)
Ukraine	3244.84 (2783.77,3772.68)	2648.59 (2278.99,3089.91)	-0.183753	25633.77 (21991.39,29803.6)	26210.07 (22552.49,30577.22)	0.07 (0.05,0.09)
Comoros	15.98 (13.25,18.98)	30.24 (25.03,36.2)	0.892365	15166.49 (12572.76,18017.44)	15490.1 (12823.33,18545.28)	0.07 (0.07,0.07)
United Arab Emirates	94.13 (78.85,114.08)	487.32 (405.95,594.19)	4.1771	27502.02 (23038.44,33331.25)	28267.3 (23547.02,34465.83)	0.16 (0.13,0.2)
UK	4896.56 (4159.22,5683.32)	5306.5 (4526.42,6226.55)	0.08372	34503.38 (29307.72,40047.25)	34593.61 (29508.2,40591.5)	0 (0,0.01)
Mexico	5668.94 (4817.66,6704.05)	9204.14 (7830.23,10778.1)	0.623609	25893.66 (22005.31,30621.66)	26264.53 (22344.01,30755.92)	0.05 (0.05,0.05)
Tanzania	925.43 (773.12,1124.99)	2402.99 (1971.56,2910.34)	1.59662	15423.37 (12884.92,18749.17)	16171.45 (13268.02,19585.75)	0.27 (0.22,0.32)
USA	23450.27 (19891.37,27468.62)	25939.33 (22164.56,30346.16)	0.106142	35003.15 (29690.94,41001.15)	34259.56 (29274.01,40079.91)	-0.03 (-0.11,0.05)
Virgin Islands	7.38 (6.12,8.76)	4.41 (3.66,5.22)	-0.402439	25663.14 (21302.32,30489.32)	25627.87 (21301.94,30324.54)	-0.01 (-0.01,0)

## Sheet: Table S4
The incidence of migraine cases and rates among WCBA in 1990 and 2021 across 204 countries, and the trends from 1990 to 2021.
Location	Incident cases			Incident rates
	1990_thousands(95% UI)	2021_thousands(95% UI)	percentage change(100%)	1990_per 100 000(95% UI)	2021_per 100 000(95% UI)	EAPC(95% CI)
American Samoa	0.21 (0.17,0.26)	0.2 (0.16,0.25)	-0.047619	1748.28 (1402.94,2200.41)	1694.21 (1381.45,2101.7)	-0.11 (-0.12,-0.1)
Antigua and Barbuda	0.26 (0.21,0.33)	0.38 (0.31,0.48)	0.461538	1595.38 (1293.5,2029.73)	1566.72 (1274.56,1967.02)	-0.08 (-0.09,-0.07)
Egypt	244.67 (197.58,311.26)	474.71 (388.13,583.19)	0.940205	1865.83 (1506.67,2373.63)	1829.5 (1495.83,2247.55)	-0.06 (-0.07,-0.05)
Argentina	122.67 (101.39,154.63)	183.72 (151.08,227.05)	0.497677	1528.28 (1263.18,1926.4)	1545.62 (1271.05,1910.16)	0.08 (0.06,0.11)
Australia	77.05 (63.51,96.07)	100.92 (83.93,124.7)	0.309799	1726.33 (1422.88,2152.41)	1675.13 (1393.14,2069.98)	-0.07 (-0.08,-0.05)
Barbados	1.09 (0.89,1.38)	1.11 (0.9,1.39)	0.0183486	1595.47 (1301.1,2020.79)	1559.81 (1268.43,1951.09)	-0.09 (-0.1,-0.07)
Belize	0.67 (0.53,0.86)	1.91 (1.55,2.41)	1.85075	1596.83 (1259.52,2039.65)	1584.07 (1282.37,1995.75)	-0.03 (-0.03,-0.03)
Bermuda	0.27 (0.22,0.34)	0.21 (0.17,0.26)	-0.222222	1589.66 (1292.83,2003)	1555.91 (1249.78,1943.88)	-0.09 (-0.1,-0.07)
Venezuela	81.24 (65.89,102.44)	113.21 (92.69,141.16)	0.393525	1678.28 (1361.15,2116.31)	1649.42 (1350.39,2056.58)	-0.02 (-0.04,-0.01)
Bosnia and Herzegovina	20.82 (16.99,26.01)	12.66 (10.29,15.77)	-0.391931	1788.5 (1458.94,2233.76)	1730.94 (1406.33,2155.77)	-0.08 (-0.1,-0.06)
Brunei	1.05 (0.86,1.33)	1.84 (1.51,2.29)	0.752381	1550.01 (1271.72,1970.32)	1471.21 (1209.43,1832.53)	-0.15 (-0.16,-0.14)
Burkina Faso	34.24 (27.6,43.42)	90.23 (72.74,114.67)	1.63522	1635.99 (1318.72,2074.21)	1642.64 (1324.23,2087.56)	0.01 (0.01,0.01)
Canada	159.08 (132.44,192.49)	174.38 (143.84,212.71)	0.096178	2162.49 (1800.37,2616.79)	2102.47 (1734.3,2564.7)	-0.06 (-0.07,-0.04)
Central African Republic	9.63 (7.69,12.27)	20.73 (16.72,26.37)	1.15265	1502.52 (1199.1,1914.96)	1498.52 (1208.33,1905.9)	-0.01 (-0.02,-0.01)
Dominica	0.27 (0.22,0.34)	0.26 (0.21,0.33)	-0.037037	1585.13 (1268.84,2015.23)	1580.13 (1286.87,1987.76)	-0.06 (-0.08,-0.04)
The Bahamas	1.16 (0.93,1.47)	1.69 (1.38,2.12)	0.456897	1593.65 (1288.63,2025.72)	1570.47 (1276.06,1967.08)	-0.07 (-0.08,-0.06)
Cook Islands	0.08 (0.06,0.1)	0.07 (0.06,0.09)	-0.125	1736.13 (1403.16,2185.26)	1688.09 (1373.42,2094.23)	-0.13 (-0.15,-0.11)
Czechia	45.28 (36.79,55.74)	39.04 (31.34,48.84)	-0.137809	1758.7 (1428.88,2165.09)	1702.05 (1366.37,2129.3)	-0.05 (-0.08,-0.02)
North Korea	87.77 (70.76,110.5)	100.15 (81.42,126.16)	0.14105	1547.74 (1247.85,1948.47)	1519.72 (1235.53,1914.42)	-0.12 (-0.14,-0.1)
São Tomé and Príncipe	0.42 (0.34,0.54)	0.91 (0.74,1.15)	1.16667	1650.16 (1309.02,2103.86)	1624.05 (1320.75,2050.89)	-0.06 (-0.07,-0.06)
DR Congo	128.6 (103.1,164.22)	320.22 (257.2,408)	1.49005	1506.76 (1208.02,1924.14)	1502.87 (1207.08,1914.83)	-0.01 (-0.01,0)
Timor-Leste	3.59 (2.88,4.52)	6.72 (5.34,8.49)	0.871866	1925.59 (1544.31,2424.45)	1940.13 (1543.22,2450.97)	0.05 (0.04,0.06)
Sri Lanka	87.49 (70.73,109.69)	104.21 (85.55,128.48)	0.191108	1905.77 (1540.58,2389.4)	1845.45 (1514.88,2275.08)	-0.1 (-0.11,-0.09)
Dominican Republic	30.1 (24.02,38.25)	45.83 (37.42,57.86)	0.522591	1594.36 (1272.41,2026.2)	1581.98 (1291.74,1997.54)	-0.03 (-0.04,-0.03)
Uruguay	12.07 (9.84,15.34)	13.11 (10.76,16.5)	0.086164	1606.95 (1310.17,2042.69)	1574.68 (1292.14,1981.87)	-0.06 (-0.07,-0.05)
Ethiopia	124.96 (103.49,151.19)	311.67 (256.96,379.84)	1.49416	1107.46 (917.17,1339.9)	1124.4 (927.03,1370.32)	0.08 (0.06,0.1)
Nepal	77.78 (62.48,97.77)	153.77 (123.85,194.22)	0.976986	1702.87 (1367.98,2140.58)	1695.12 (1365.25,2141.06)	-0.01 (-0.02,-0.01)
Germany	412.63 (334.99,502.53)	359.68 (296.19,437.05)	-0.128323	2123.09 (1723.63,2585.65)	2111.96 (1739.16,2566.26)	-0.09 (-0.12,-0.05)
Nigeria	354.9 (295.96,430.5)	1006.38 (839.21,1209.65)	1.83567	1752.42 (1461.4,2125.7)	1752.63 (1461.51,2106.65)	-0.02 (-0.03,-0.01)
Somalia	19.95 (16.1,25.69)	57.22 (46,73.53)	1.86817	1178.14 (950.64,1516.68)	1183.13 (951.17,1520.3)	0.06 (0.04,0.08)
Federated States of Micronesia	0.41 (0.33,0.52)	0.45 (0.37,0.56)	0.097561	1763.27 (1417.18,2237.53)	1721.9 (1395.83,2155.02)	-0.08 (-0.09,-0.07)
Brazil	670.39 (559.29,808.42)	997.4 (839.27,1202.87)	0.487791	1721.11 (1435.89,2075.49)	1698.69 (1429.37,2048.64)	-0.14 (-0.2,-0.08)
France	310.44 (256.17,381.12)	294.47 (245.13,360.97)	-0.0514431	2145.14 (1770.13,2633.52)	2074.15 (1726.6,2542.5)	-0.07 (-0.1,-0.04)
Gabon	3.35 (2.66,4.29)	7.3 (5.91,9.26)	1.1791	1512.48 (1203.24,1936.28)	1490.77 (1206.27,1890.69)	-0.05 (-0.06,-0.05)
Georgia	24 (19.87,29.7)	13.38 (11.03,16.51)	-0.4425	1748.56 (1447.92,2163.96)	1700.78 (1401.65,2098.22)	-0.1 (-0.11,-0.09)
Luxembourg	2 (1.65,2.46)	3.13 (2.57,3.83)	0.565	2060.28 (1696.23,2529.52)	2008.67 (1649.29,2461.03)	-0.07 (-0.11,-0.03)
Greenland	0.32 (0.26,0.4)	0.28 (0.23,0.34)	-0.125	2199.37 (1796.2,2717.35)	2179.97 (1786.81,2690.84)	0 (-0.04,0.03)
Grenada	0.31 (0.25,0.4)	0.4 (0.33,0.51)	0.290323	1597.62 (1274.84,2038.43)	1566.01 (1286.34,1975)	-0.07 (-0.08,-0.07)
Guam	0.6 (0.49,0.75)	0.61 (0.5,0.75)	0.0166667	1733.11 (1401.22,2163.06)	1684.68 (1372.28,2087.32)	-0.08 (-0.1,-0.07)
Jordan	15.65 (12.36,20.2)	56.76 (46.09,71.62)	2.62684	1877.18 (1482.04,2422.29)	1831.68 (1487.11,2311.07)	-0.11 (-0.12,-0.09)
Greece	54.18 (44.63,66.41)	44.14 (36.21,54.34)	-0.185308	2150.19 (1771.21,2635.69)	2036.35 (1670.57,2507.07)	-0.22 (-0.24,-0.2)
Hungary	44.51 (36.11,54.91)	36.5 (29.55,45.53)	-0.17996	1756.04 (1424.6,2166.49)	1706.43 (1381.46,2128.47)	-0.05 (-0.08,-0.03)
Papua New Guinea	16.86 (13.59,21.25)	45.09 (36.54,56.29)	1.67438	1749.05 (1410.02,2205.35)	1723.38 (1396.84,2151.7)	-0.05 (-0.05,-0.04)
Samoa	0.65 (0.52,0.82)	0.84 (0.68,1.06)	0.292308	1761.43 (1404.29,2232.66)	1731.66 (1405.72,2172.97)	-0.06 (-0.08,-0.05)
Ireland	19.56 (16.01,24.02)	24.32 (19.88,29.69)	0.243354	2214.76 (1813.23,2720.35)	2084.73 (1704.04,2545.07)	-0.24 (-0.26,-0.21)
Afghanistan	39.59 (31.35,51.29)	133.74 (105.83,173.25)	2.37813	1799.28 (1424.69,2331.09)	1858.74 (1470.83,2407.82)	-0.06 (-0.14,0.02)
Iran	254.86 (214.73,307.13)	453.88 (384.21,539.44)	0.780899	2015.1 (1697.79,2428.41)	1952.55 (1652.84,2320.61)	-0.04 (-0.09,0.02)
Mauritania	7.72 (6.24,9.8)	17.55 (14.16,22.26)	1.27332	1641.27 (1326.69,2085.13)	1635.25 (1318.99,2073.97)	-0.01 (-0.02,-0.01)
Pakistan	406.36 (339.5,491.2)	1037.89 (877.06,1243.83)	1.55411	1717.87 (1435.25,2076.53)	1713.42 (1447.91,2053.39)	-0.02 (-0.02,-0.01)
Jamaica	9.5 (7.59,12.07)	12.22 (10.01,15.42)	0.286316	1594.16 (1273.17,2025.8)	1582.83 (1296.56,1997.27)	-0.04 (-0.05,-0.04)
Japan	483.89 (409.25,575.7)	362.84 (306.28,432.24)	-0.25016	1507.32 (1274.82,1793.28)	1459.16 (1231.71,1738.26)	-0.09 (-0.11,-0.07)
Bahrain	2.21 (1.77,2.82)	5.9 (4.79,7.43)	1.66968	1917.63 (1536.95,2444.53)	1810.38 (1469.03,2277.74)	-0.17 (-0.19,-0.15)
Belgium	53.12 (43.3,65.44)	53.36 (42.57,64.89)	0.00451807	2182.17 (1778.52,2688.26)	2153.76 (1718.18,2619.24)	0 (-0.02,0.02)
Bhutan	2.4 (1.9,3.05)	3.43 (2.76,4.32)	0.429167	1676.66 (1328.43,2128.24)	1656.62 (1332.92,2087.29)	-0.02 (-0.03,-0.02)
Cambodia	48.48 (38.94,61.17)	85.45 (69.57,106.7)	0.762583	1935.81 (1554.97,2442.5)	1891.08 (1539.77,2361.43)	-0.06 (-0.07,-0.06)
Denmark	26.03 (21.58,31.98)	25.24 (20.93,31.32)	-0.0303496	1993.58 (1652.71,2449.64)	1998.69 (1657.39,2479.48)	0.07 (0.05,0.09)
Eswatini	2.95 (2.35,3.77)	4.71 (3.82,5.97)	0.59661	1513.14 (1205.26,1935.78)	1495.44 (1211.11,1892.88)	-0.03 (-0.03,-0.02)
Lesotho	5.64 (4.57,7.13)	7.59 (6.13,9.64)	0.345745	1490.2 (1207.51,1884.81)	1497.52 (1209.74,1901.58)	0.03 (0.03,0.04)
Morocco	117.56 (95.03,150.21)	175.39 (142.25,220.86)	0.491919	1866.67 (1509.02,2385.13)	1810.84 (1468.69,2280.28)	-0.1 (-0.1,-0.09)
Norway	23.93 (20.49,28.2)	26.38 (22.61,31.09)	0.102382	2267.3 (1941.69,2671.61)	2178.11 (1866.96,2567.16)	-0.19 (-0.24,-0.14)
Saudi Arabia	59.58 (47.76,76.1)	179.69 (146.59,225.19)	2.01594	1826.93 (1464.67,2333.52)	1771.02 (1444.79,2219.49)	-0.09 (-0.1,-0.08)
Spain	211.76 (170.94,263.72)	200.57 (163.89,249.45)	-0.0528428	2198.83 (1774.94,2738.31)	2025.34 (1654.93,2518.89)	-0.32 (-0.34,-0.29)
Sweden	45.66 (39.14,53.57)	48.48 (41.97,57.25)	0.0617608	2224.46 (1906.47,2609.42)	2206.62 (1910.56,2605.65)	0.01 (-0.02,0.04)
Thailand	331.06 (268.37,414.83)	302.81 (248.53,375.88)	-0.085332	2070.42 (1678.33,2594.26)	1857.54 (1524.56,2305.82)	-0.37 (-0.42,-0.33)
Netherlands	82.62 (68.43,100.54)	76.76 (63.22,95.26)	-0.0709271	2085.33 (1727.26,2537.84)	2091.82 (1722.82,2595.88)	0.08 (0.03,0.13)
Tonga	0.39 (0.31,0.5)	0.44 (0.35,0.54)	0.128205	1749.04 (1398.84,2213.52)	1722.44 (1397,2149.94)	-0.06 (-0.07,-0.06)
Kyrgyzstan	18.8 (15.37,23.58)	30.13 (24.99,37.41)	0.60266	1793.87 (1466.4,2249.7)	1747.63 (1449.68,2169.69)	-0.09 (-0.1,-0.08)
Laos	18.74 (15.02,23.59)	37.68 (30.51,47.24)	1.01067	1936.49 (1552.23,2437.6)	1898.93 (1537.33,2380.69)	-0.06 (-0.07,-0.05)
Lebanon	13.83 (11.2,17.51)	27.03 (22.01,34.03)	0.954447	1845.88 (1494.69,2336.3)	1822.22 (1483.36,2293.75)	0 (-0.03,0.02)
Malaysia	80.71 (66.71,101.26)	149.86 (122.98,190.16)	0.856771	1801.39 (1488.87,2260.11)	1778.44 (1459.39,2256.59)	-0.01 (-0.02,0.01)
Mongolia	9.19 (7.4,11.71)	14.55 (12.11,17.89)	0.583243	1795.85 (1445.8,2287.75)	1724.05 (1434.75,2119.93)	-0.16 (-0.17,-0.15)
Montenegro	2.79 (2.27,3.48)	2.51 (2.04,3.11)	-0.100358	1785.55 (1456.98,2228.34)	1742.23 (1416.52,2159.84)	-0.07 (-0.08,-0.05)
New Zealand	16.49 (14.05,19.47)	21.14 (18.1,25.08)	0.281989	1824.07 (1554.09,2154.03)	1769.49 (1515.18,2099.59)	-0.07 (-0.1,-0.03)
North Macedonia	9.06 (7.39,11.3)	9.23 (7.5,11.54)	0.0187638	1779.45 (1452.89,2219.82)	1739.8 (1414.01,2174.55)	-0.06 (-0.07,-0.06)
Northern Mariana Islands	0.24 (0.19,0.3)	0.19 (0.15,0.23)	-0.208333	1743.26 (1401.55,2190.51)	1648.18 (1348.37,2043.44)	-0.19 (-0.24,-0.14)
Palestine	8.3 (6.61,10.74)	24.26 (19.69,30.78)	1.92289	1877.73 (1495.04,2429.72)	1863.23 (1512.53,2363.98)	-0.04 (-0.05,-0.03)
Algeria	109.25 (87.2,141.17)	203.26 (165.81,255.85)	0.860503	1879.99 (1500.59,2429.25)	1811.05 (1477.36,2279.59)	-0.1 (-0.11,-0.09)
Bangladesh	412.82 (328.66,526.53)	758.1 (611.6,956.28)	0.836394	1676.79 (1334.95,2138.66)	1648.22 (1329.69,2079.08)	-0.06 (-0.07,-0.06)
China	4886.06 (4113.92,5874.04)	4852.72 (4103.62,5796.01)	-0.00682349	1516.42 (1276.78,1823.04)	1522.67 (1287.62,1818.65)	0.03 (-0.01,0.08)
Bolivia	19.8 (15.8,25.57)	40.49 (32.69,51.83)	1.04495	1294.08 (1032.96,1671.65)	1298.46 (1048.28,1662.26)	0.01 (0.01,0.02)
Portugal	55.01 (45.25,67.33)	47.19 (38.68,57.68)	-0.142156	2174.32 (1788.78,2661.52)	2027.31 (1661.42,2477.79)	-0.25 (-0.28,-0.23)
Andorra	0.32 (0.26,0.39)	0.4 (0.32,0.49)	0.25	2123.96 (1747.2,2616.7)	1985.96 (1600.77,2444.87)	-0.22 (-0.26,-0.19)
Monaco	0.14 (0.11,0.17)	0.15 (0.12,0.18)	0.0714286	2015.48 (1634.77,2489.73)	2041.49 (1676.85,2494.55)	0.05 (0.03,0.07)
Puerto Rico	15.14 (12.31,18.99)	11.7 (9.51,14.64)	-0.227213	1580.08 (1285,1981.9)	1559.68 (1267.61,1952.9)	-0.04 (-0.04,-0.03)
Albania	15.14 (12.22,19.07)	10.76 (8.81,13.42)	-0.2893	1813.53 (1463.12,2283.47)	1753.58 (1434.98,2186.75)	-0.13 (-0.14,-0.11)
Angola	34.65 (27.85,44.18)	115.16 (92.6,146.67)	2.32352	1505.37 (1209.7,1919.15)	1500.49 (1206.56,1910.96)	-0.01 (-0.02,-0.01)
Armenia	15.36 (12.69,19.15)	12.64 (10.43,15.75)	-0.177083	1773.66 (1465.37,2210.55)	1715.58 (1416.02,2137.94)	-0.1 (-0.12,-0.07)
Austria	41.26 (34.05,51.05)	39.74 (33.01,48.97)	-0.0368396	2085 (1720.75,2579.63)	2012.54 (1671.77,2480.31)	-0.06 (-0.1,-0.01)
Azerbaijan	33.53 (27.26,41.94)	47.32 (39.34,58.51)	0.411273	1787.86 (1453.84,2236.51)	1726.27 (1435.05,2134.6)	-0.14 (-0.16,-0.13)
Belarus	42.73 (35.05,53.55)	34.52 (27.97,43.17)	-0.192137	1686.31 (1383.31,2113.42)	1627.92 (1319.13,2035.47)	-0.1 (-0.12,-0.08)
Benin	17.98 (14.48,22.96)	53.18 (42.75,67.52)	1.95773	1641.79 (1322.2,2096)	1639.33 (1317.67,2081.34)	-0.01 (-0.01,0)
Botswana	4.88 (3.89,6.23)	10.02 (8.2,12.6)	1.05328	1514.2 (1209.28,1935.57)	1472.09 (1205.38,1851.85)	-0.08 (-0.09,-0.07)
Bulgaria	36.38 (29.66,45)	24.39 (19.68,30.46)	-0.329577	1756.92 (1432.42,2173.24)	1712.18 (1381.86,2138.26)	-0.06 (-0.07,-0.04)
Burundi	15.01 (12.07,19.5)	37.25 (29.88,48.39)	1.48168	1192.03 (958.51,1548.75)	1191.04 (955.41,1547.17)	0.03 (0.02,0.05)
Cabo Verde	1.31 (1.05,1.67)	2.42 (1.98,3.06)	0.847328	1653.55 (1317.58,2105.76)	1610.07 (1319.97,2036.8)	-0.08 (-0.09,-0.08)
Cameroon	39.06 (31.3,49.66)	128.29 (104.05,162.72)	2.28443	1641.73 (1315.32,2087.08)	1637.85 (1328.39,2077.41)	-0.01 (-0.02,-0.01)
Chad	21.81 (17.58,27.68)	63.8 (50.72,81.2)	1.92526	1639.95 (1322.4,2081.7)	1649.38 (1311.22,2099.35)	0.02 (0.02,0.02)
Chile	59.67 (49,74.69)	75.6 (62.3,93.96)	0.266968	1650.84 (1355.64,2066.34)	1605.05 (1322.72,1994.8)	-0.05 (-0.07,-0.03)
Colombia	147.49 (119.09,188.1)	219.59 (176.24,275.63)	0.488847	1698.27 (1371.29,2165.89)	1676.24 (1345.29,2103.97)	-0.07 (-0.09,-0.06)
Costa Rica	13.04 (10.53,16.73)	21.49 (17.52,27.38)	0.648006	1676.91 (1353.92,2151.76)	1660.39 (1353.51,2115.36)	-0.04 (-0.06,-0.02)
Croatia	21.21 (17.25,26.3)	15.62 (12.72,19.52)	-0.263555	1766.28 (1436.42,2190.81)	1740.91 (1418.5,2176.51)	-0.05 (-0.09,-0.01)
Cuba	48.41 (39.4,61.42)	38.58 (31.28,48.65)	-0.203057	1579.8 (1285.83,2004.42)	1549.99 (1256.92,1954.8)	-0.13 (-0.16,-0.1)
Cyprus	4.25 (3.49,5.19)	7.21 (5.81,9)	0.696471	2151.27 (1767.01,2629.62)	2020.32 (1626.27,2521.53)	-0.19 (-0.22,-0.16)
Côte d'Ivoire	45.11 (36.05,57.57)	108.67 (88.77,137.76)	1.409	1648.44 (1317.44,2103.74)	1631.96 (1333.1,2068.82)	-0.03 (-0.04,-0.03)
Djibouti	1.17 (0.94,1.51)	3.74 (3.01,4.71)	2.19658	1189.73 (952.4,1538.28)	1162.68 (937.05,1466.6)	-0.07 (-0.08,-0.05)
Ecuador	33.74 (27.43,42.77)	63.97 (51.15,81.2)	0.895969	1337.87 (1087.45,1695.89)	1356.63 (1084.7,1722.03)	0.05 (0.04,0.07)
El Salvador	21.72 (17.45,27.85)	29.37 (24.03,37.21)	0.35221	1657.23 (1331.11,2124.71)	1653.21 (1352.63,2094.75)	-0.03 (-0.03,-0.02)
Equatorial Guinea	1.48 (1.2,1.88)	5.47 (4.41,6.93)	2.69595	1499.11 (1210.94,1907.77)	1499.85 (1211.28,1900.29)	0 (-0.01,0.01)
Estonia	6.34 (5.24,7.92)	4.54 (3.7,5.64)	-0.283912	1664.26 (1374.65,2078.49)	1630.04 (1328.47,2024.66)	-0.05 (-0.07,-0.04)
Fiji	3.39 (2.74,4.25)	3.89 (3.18,4.82)	0.147493	1734.39 (1403.47,2173.06)	1704.56 (1391.65,2112.05)	-0.06 (-0.07,-0.05)
Finland	26.35 (21.51,32.38)	23.73 (19.48,29.06)	-0.0994307	2085.73 (1702.91,2563.3)	2087.92 (1714.33,2557.3)	0.05 (0.03,0.07)
Ghana	57.84 (46.67,73.49)	148.05 (120.83,187.27)	1.55965	1640.01 (1323.37,2083.77)	1621.54 (1323.43,2051.05)	-0.03 (-0.03,-0.03)
Guatemala	30.49 (24.5,39.01)	72.88 (59.12,92.23)	1.39029	1659.38 (1333.84,2123.63)	1658.15 (1345.15,2098.36)	0.01 (0,0.02)
Guinea	22.19 (18.07,28.15)	54.39 (44.08,69.01)	1.4511	1626.6 (1324.73,2063.99)	1638.92 (1328.34,2079.59)	0.03 (0.02,0.03)
Guinea-Bissau	3.83 (3.08,4.87)	8.6 (7.01,10.93)	1.24543	1641.96 (1321.72,2086.26)	1636.64 (1334.18,2081.08)	-0.01 (-0.02,0)
Guyana	3.26 (2.6,4.14)	3.2 (2.61,4.07)	-0.0184049	1595.62 (1274.12,2027.81)	1575.65 (1284.24,2003.69)	-0.05 (-0.06,-0.05)
Haiti	24.56 (19.63,31.26)	56.4 (45.83,71.11)	1.29642	1596.2 (1275.67,2031.9)	1593.13 (1294.5,2008.84)	0 (-0.01,0.01)
Honduras	17.53 (14.09,22.45)	47.17 (38.3,60.01)	1.69082	1661.42 (1335.83,2128.12)	1661.96 (1349.2,2114.32)	0.01 (0,0.01)
Iceland	1.42 (1.16,1.73)	1.68 (1.38,2.05)	0.183099	2184.59 (1787.97,2671.45)	2104.05 (1728.77,2579.99)	-0.09 (-0.1,-0.07)
India	3558.95 (2991.52,4250.43)	6627.45 (5598.02,7942.7)	0.862193	1762.67 (1481.63,2105.14)	1751.95 (1479.82,2099.64)	-0.03 (-0.06,0)
Indonesia	976.43 (826.66,1165)	1470.02 (1251,1739.25)	0.505505	2037.42 (1724.92,2430.9)	1952.39 (1661.5,2309.96)	-0.15 (-0.16,-0.15)
Iraq	76.01 (60.79,97.95)	193.92 (157.72,245.53)	1.55124	1873.31 (1498.22,2413.88)	1839.39 (1496.05,2328.95)	-0.07 (-0.08,-0.06)
Italy	335.15 (285.68,394.4)	268.16 (229.61,317.01)	-0.199881	2344.87 (1998.73,2759.39)	2210.13 (1892.42,2612.7)	-0.1 (-0.14,-0.05)
Kazakhstan	72.82 (60.1,90.74)	81.55 (67.87,100.3)	0.119885	1769.54 (1460.64,2205.08)	1721.95 (1433.22,2118.03)	-0.09 (-0.1,-0.07)
Kenya	65.39 (53.97,78.81)	165.52 (138.33,198.46)	1.53127	1262.58 (1042.08,1521.55)	1247.04 (1042.19,1495.24)	-0.04 (-0.05,-0.04)
Kiribati	0.33 (0.26,0.41)	0.55 (0.45,0.69)	0.666667	1742.4 (1400,2187.48)	1722.65 (1400.34,2144.38)	-0.04 (-0.04,-0.03)
South Korea	208.64 (170.1,265.19)	173.34 (142.38,214.28)	-0.169191	1651.3 (1346.23,2098.83)	1495.22 (1228.21,1848.39)	-0.39 (-0.44,-0.34)
Latvia	10.74 (8.84,13.45)	6.32 (5.15,7.85)	-0.411546	1656.79 (1364.28,2076.01)	1622.64 (1321.14,2014.07)	-0.08 (-0.08,-0.07)
Liberia	9.14 (7.37,11.65)	22.7 (18.48,28.66)	1.48359	1647.69 (1327.52,2099.61)	1626.56 (1324.69,2053.96)	-0.02 (-0.03,0)
Lithuania	15.29 (12.63,19.15)	9.26 (7.61,11.62)	-0.394375	1658.59 (1369.53,2077.45)	1616.55 (1328.78,2028.45)	-0.13 (-0.15,-0.11)
Madagascar	32.11 (25.73,41.66)	85.69 (68.76,110.87)	1.66864	1192.06 (955.51,1547.01)	1183.06 (949.23,1530.6)	-0.03 (-0.03,-0.03)
Malawi	26.94 (21.58,34.87)	59.62 (47.81,77.38)	1.21307	1193.07 (955.97,1544.5)	1190.16 (954.39,1544.76)	0 (-0.01,0)
Maldives	0.93 (0.74,1.18)	2.14 (1.75,2.65)	1.30108	1962.33 (1557.74,2474.57)	1855.5 (1521.4,2300.2)	-0.19 (-0.21,-0.17)
Mali	31.36 (25.43,39.76)	89.75 (71.54,114)	1.86193	1634.14 (1325.07,2071.88)	1648.59 (1314.09,2093.94)	0.03 (0.03,0.04)
Malta	2 (1.65,2.45)	1.92 (1.56,2.37)	-0.04	2111.43 (1737.39,2581.9)	2033.87 (1651.91,2516.27)	-0.07 (-0.1,-0.04)
Mauritius	5.7 (4.61,7.15)	5.8 (4.76,7.22)	0.0175439	1908.49 (1542.85,2392.23)	1831.37 (1503.56,2281.82)	-0.13 (-0.15,-0.1)
Moldova	19.01 (15.63,23.82)	14.4 (11.64,18.04)	-0.242504	1689.39 (1388.34,2116.21)	1632.63 (1319.77,2044.88)	-0.08 (-0.11,-0.05)
Mozambique	37.24 (29.95,48.12)	90.3 (72.29,116.75)	1.42481	1180.21 (949.07,1524.88)	1189.34 (952.13,1537.72)	0.02 (0.01,0.02)
Namibia	5.13 (4.09,6.56)	9.83 (7.98,12.43)	0.916179	1512.17 (1205.69,1933.23)	1485.73 (1206.06,1879.21)	-0.05 (-0.06,-0.05)
Nauru	0.04 (0.03,0.05)	0.05 (0.04,0.06)	0.25	1740.72 (1411.68,2181.06)	1730.76 (1405.45,2162.29)	-0.01 (-0.02,0)
Nicaragua	15.02 (12,19.28)	30.12 (24.55,38.59)	1.00533	1664.19 (1329.98,2137.04)	1661.53 (1354.17,2128.85)	0 (-0.01,0)
Niue	0.01 (0.01,0.01)	0.01 (0.01,0.01)	0	1710.85 (1394.44,2128.47)	1681.68 (1374.57,2080.56)	-0.06 (-0.07,-0.06)
Palau	0.07 (0.06,0.09)	0.06 (0.05,0.08)	-0.142857	1731.2 (1406.07,2166.62)	1637.22 (1342.16,2019.79)	-0.17 (-0.18,-0.16)
Panama	10.18 (8.23,12.98)	17.6 (14.38,22.39)	0.72888	1662.91 (1344.92,2120.39)	1647.01 (1345.14,2094.81)	-0.05 (-0.06,-0.04)
Paraguay	14.96 (12.07,19)	30.39 (24.72,38.19)	1.03142	1590.87 (1283.29,2021.44)	1601.86 (1303.28,2012.95)	0.01 (0,0.03)
Peru	60.2 (48.47,75.73)	118.24 (96.05,149.9)	0.96412	1108.12 (892.28,1394.1)	1229.22 (998.6,1558.36)	0.35 (0.26,0.45)
Poland	177.05 (149.84,211.09)	161.4 (136.47,193.86)	-0.0883931	1884.77 (1595.19,2247.18)	1828.3 (1545.89,2195.9)	-0.04 (-0.07,-0.02)
Rwanda	19.36 (15.52,25.14)	41.51 (33.43,53.37)	1.14411	1193.43 (956.86,1549.48)	1178.61 (949.28,1515.49)	-0.02 (-0.03,-0.01)
San Marino	0.13 (0.11,0.16)	0.14 (0.12,0.18)	0.0769231	2166.79 (1770.54,2650.98)	2030.75 (1675.11,2472.25)	-0.24 (-0.28,-0.2)
Senegal	28.32 (22.63,35.95)	63.67 (51.74,80.68)	1.24823	1645.95 (1314.99,2089.28)	1632.2 (1326.24,2068.19)	-0.03 (-0.03,-0.03)
Serbia	41.25 (33.77,51.32)	35.37 (28.78,43.96)	-0.142545	1766.66 (1446.51,2197.99)	1739.84 (1415.7,2162.36)	-0.05 (-0.06,-0.03)
Seychelles	0.35 (0.28,0.45)	0.44 (0.36,0.55)	0.257143	1944 (1560.67,2468.38)	1826.87 (1500.86,2269.76)	-0.24 (-0.26,-0.21)
Sierra Leone	16.48 (13.32,21.05)	37.33 (30.06,47.46)	1.26517	1641.66 (1327,2096.97)	1641.5 (1321.87,2086.92)	0.01 (0.01,0.02)
Singapore	11.88 (9.78,14.82)	18.96 (15.21,24.1)	0.59596	1270.68 (1046.29,1586.1)	1303.58 (1045.69,1656.71)	0.2 (0.11,0.29)
Slovenia	8.81 (7.21,10.96)	7.24 (5.83,9)	-0.178207	1771.04 (1449.27,2201.79)	1720.15 (1386.23,2139.42)	-0.1 (-0.11,-0.08)
South Africa	153.21 (128.18,185.29)	239.37 (203.83,287.87)	0.562365	1587.15 (1327.85,1919.47)	1545.53 (1316.05,1858.67)	-0.08 (-0.08,-0.08)
South Sudan	15.48 (12.41,20.05)	27.19 (21.85,35.07)	0.75646	1195.26 (958.47,1548.57)	1170.99 (941.21,1510.41)	-0.07 (-0.08,-0.05)
Sudan	87.51 (70.36,112.72)	209.9 (169.24,265.62)	1.39858	1869.14 (1502.73,2407.53)	1859.38 (1499.14,2352.9)	-0.02 (-0.02,-0.01)
Suriname	1.54 (1.24,1.96)	2.28 (1.86,2.86)	0.480519	1582.17 (1275.41,2012.8)	1573.12 (1278.48,1967.9)	-0.05 (-0.06,-0.04)
Tajikistan	21.79 (17.5,27.76)	44.76 (36.98,55.92)	1.05415	1807.58 (1451.86,2302.41)	1761.28 (1455.22,2200.45)	-0.1 (-0.1,-0.09)
Congo (Brazzaville)	8.53 (6.81,10.91)	21.22 (17.3,26.75)	1.48769	1513.18 (1208.33,1936.4)	1481.19 (1207.13,1866.97)	-0.08 (-0.08,-0.07)
The Gambia	3.75 (3,4.79)	10.11 (8.15,12.85)	1.696	1653.14 (1321.33,2111.2)	1643.26 (1324.98,2089.77)	-0.02 (-0.02,-0.02)
Marshall Islands	0.17 (0.14,0.22)	0.25 (0.21,0.32)	0.470588	1768.7 (1413.8,2239.05)	1714.81 (1397.85,2135.56)	-0.1 (-0.1,-0.1)
Niger	28.57 (22.83,36.27)	88.22 (69.48,113.05)	2.08785	1642.22 (1312.17,2085.05)	1654.82 (1303.21,2120.62)	0.01 (0,0.02)
Philippines	317.78 (268.2,377.6)	586.31 (497.1,695.35)	0.845019	2047.64 (1728.17,2433.11)	2000.19 (1695.83,2372.17)	-0.08 (-0.08,-0.07)
Myanmar	201.89 (161.62,255.07)	282.63 (230.93,352.92)	0.399921	1937.14 (1550.74,2447.36)	1869.48 (1527.55,2334.46)	-0.13 (-0.14,-0.12)
Trinidad and Tobago	4.9 (3.97,6.24)	5.37 (4.35,6.73)	0.0959184	1593.98 (1291.6,2028.19)	1581.22 (1279.62,1979.38)	-0.03 (-0.05,-0.01)
Tunisia	38.28 (30.92,48.8)	54.79 (44.66,68.44)	0.431296	1872.11 (1512.27,2386.66)	1785.86 (1455.67,2230.74)	-0.13 (-0.14,-0.12)
Türkiye	267.71 (213.11,337.95)	389.53 (316.82,488.56)	0.455045	1879.46 (1496.1,2372.55)	1799.11 (1463.27,2256.48)	-0.15 (-0.16,-0.13)
Uganda	46.1 (36.75,59.71)	124.19 (99.53,160.74)	1.69393	1197.94 (955.11,1551.68)	1192.52 (955.74,1543.56)	-0.02 (-0.02,-0.01)
Uzbekistan	88.15 (71.37,111.23)	154.52 (128.56,191.37)	0.752921	1799.55 (1456.97,2270.67)	1736.48 (1444.74,2150.51)	-0.12 (-0.13,-0.11)
Vanuatu	0.61 (0.5,0.78)	1.35 (1.1,1.69)	1.21311	1753.04 (1412.14,2210.89)	1727.93 (1398.58,2159.84)	-0.04 (-0.05,-0.04)
Yemen	51.46 (41.19,66.05)	155.16 (124.92,197.46)	2.01516	1878.69 (1503.9,2411.33)	1856.91 (1495,2363.24)	0.01 (-0.01,0.03)
Zambia	22.8 (17.77,29.26)	60.67 (47.9,78.27)	1.66096	1239.61 (966.07,1591.15)	1233.34 (973.7,1591.25)	-0.06 (-0.07,-0.05)
Zimbabwe	36.51 (29.07,46.92)	60.72 (49.23,76.79)	0.663106	1518.51 (1209.17,1951.33)	1495.42 (1212.48,1891)	-0.04 (-0.05,-0.03)
Romania	100.03 (81.36,124.94)	69.67 (56.32,86.68)	-0.303509	1778.81 (1446.86,2221.79)	1715.67 (1386.87,2134.71)	-0.11 (-0.13,-0.08)
Russia	663.06 (559.03,790.69)	585.45 (494.74,693.97)	-0.117048	1790.81 (1509.85,2135.51)	1727.3 (1459.67,2047.5)	-0.08 (-0.11,-0.05)
Saint Kitts and Nevis	0.16 (0.13,0.21)	0.25 (0.2,0.31)	0.5625	1607.98 (1289.01,2056.83)	1570.62 (1276.85,1973.5)	-0.09 (-0.11,-0.08)
Saint Lucia	0.54 (0.43,0.69)	0.71 (0.58,0.9)	0.314815	1592.77 (1268.97,2025.9)	1564.92 (1274.2,1960.99)	-0.08 (-0.09,-0.07)
Saint Vincent and the Grenadines	0.42 (0.33,0.54)	0.44 (0.35,0.55)	0.047619	1596.42 (1263.76,2039.59)	1569.66 (1274.84,1964.97)	-0.07 (-0.08,-0.06)
Slovakia	23.59 (19.21,29.26)	21.77 (17.54,27.15)	-0.0771513	1778.57 (1448.07,2206.04)	1724.5 (1389.91,2150.73)	-0.06 (-0.08,-0.05)
Viet Nam	333.17 (267.24,422.41)	469.3 (384.02,583.9)	0.40859	1952.45 (1566.06,2475.41)	1837.38 (1503.5,2286.09)	-0.19 (-0.2,-0.18)
Solomon Islands	1.31 (1.04,1.67)	2.96 (2.4,3.69)	1.25954	1764.77 (1402.47,2241.65)	1725.73 (1402.26,2152.85)	-0.08 (-0.09,-0.08)
Eritrea	9.34 (7.5,12.1)	19.49 (15.67,24.94)	1.08672	1184.81 (951.63,1534.02)	1177.44 (946.47,1506.75)	-0.02 (-0.02,-0.02)
Israel	27.21 (22.29,33.36)	48 (39.56,58.72)	0.764057	2230.25 (1827.49,2734.52)	2157.88 (1778.4,2639.8)	-0.09 (-0.1,-0.07)
Kuwait	7.83 (6.35,10.07)	25.99 (20.7,32.87)	2.31928	1888.89 (1532.92,2429.25)	1777.79 (1416.42,2248.95)	-0.17 (-0.19,-0.14)
Libya	17.09 (13.54,22.05)	35.66 (29.03,44.73)	1.0866	1876.65 (1486.88,2420.78)	1792.74 (1459.62,2248.74)	-0.17 (-0.2,-0.13)
Qatar	1.49 (1.2,1.89)	10.2 (8.22,12.84)	5.84564	1879.21 (1520.84,2392.91)	1838.18 (1482.32,2314.11)	0.03 (-0.01,0.07)
Oman	6.37 (5.11,8.12)	18.72 (15.17,23.43)	1.93878	1877.69 (1507.04,2396.29)	1843.34 (1493.83,2307.27)	0.01 (-0.02,0.04)
Switzerland	35.42 (29.64,43.09)	38.72 (31.96,47.32)	0.0931677	2012.37 (1683.61,2447.83)	1978.98 (1633.34,2418.49)	-0.04 (-0.05,-0.03)
Syria	51.78 (41.27,66.92)	68.29 (55.44,87.29)	0.318849	1877.89 (1496.79,2426.86)	1755.25 (1425.11,2243.67)	-0.21 (-0.26,-0.15)
Taiwan (province of China)	88.89 (72.27,110.73)	86.7 (70.13,108.48)	-0.0246372	1615.61 (1313.56,2012.43)	1543.37 (1248.32,1931.01)	-0.09 (-0.12,-0.06)
Togo	14.03 (11.26,17.83)	34.9 (28.52,44.15)	1.48753	1643.84 (1319.77,2089.75)	1618.64 (1322.76,2047.4)	-0.05 (-0.06,-0.05)
Tokelau	0.01 (0,0.01)	0.01 (0,0.01)	0	1732.62 (1409.45,2164)	1697.26 (1379.15,2106.14)	-0.05 (-0.07,-0.04)
Turkmenistan	15.89 (12.87,20.08)	21.92 (18.06,27.19)	0.379484	1797.89 (1456.19,2271.3)	1744.47 (1437.57,2163.75)	-0.11 (-0.12,-0.09)
Tuvalu	0.04 (0.03,0.05)	0.05 (0.04,0.06)	0.25	1712.07 (1392.49,2128.49)	1723.2 (1396.25,2152.53)	0.04 (0.02,0.06)
Ukraine	222.21 (187.4,261.31)	172.27 (145.44,203.37)	-0.224742	1755.45 (1480.47,2064.32)	1704.75 (1439.26,2012.5)	-0.08 (-0.1,-0.07)
Comoros	1.25 (1,1.62)	2.28 (1.84,2.89)	0.824	1187.64 (952.39,1533.61)	1168.51 (940.99,1482.73)	-0.06 (-0.07,-0.06)
United Arab Emirates	6.56 (5.27,8.38)	29.37 (23.31,37.15)	3.47713	1915.23 (1540.97,2447.45)	1703.59 (1351.83,2154.9)	-0.21 (-0.33,-0.1)
UK	313.35 (266.13,371.17)	333.59 (287.01,394.41)	0.0645923	2208.01 (1875.24,2615.45)	2174.71 (1871.03,2571.18)	-0.01 (-0.03,0.01)
Mexico	382.35 (319.27,470.05)	602.29 (510.02,719.98)	0.575232	1746.44 (1458.32,2147.03)	1718.66 (1455.38,2054.49)	-0.06 (-0.06,-0.05)
Tanzania	72.4 (58.33,93.18)	181.97 (145.53,231.76)	1.5134	1206.7 (972.08,1552.88)	1224.58 (979.35,1559.66)	0.09 (0.06,0.12)
USA	1546.59 (1321.83,1814.25)	1707.6 (1466.65,2020.07)	0.104106	2308.53 (1973.03,2708.05)	2255.32 (1937.09,2668.02)	-0.05 (-0.08,-0.02)
Virgin Islands	0.45 (0.37,0.56)	0.27 (0.22,0.33)	-0.4	1571.49 (1275.36,1964.61)	1557.84 (1264.67,1942.56)	-0.04 (-0.04,-0.03)

## Sheet: Table S5
The DALY of migraine cases and rates among WCBA in 1990 and 2021 across 204 countries, and the trends from 1990 to 2021.
Location	DALY cases			DALY rates
	1990_thousands(95% UI)	2021_thousands(95% UI)	percentage change(100%)	1990_per 100 000(95% UI)	2021_per 100 000(95% UI)	EAPC(95% CI)
American Samoa	0.1 (0.01,0.24)	0.1 (0.01,0.23)	0	872.57 (78.95,2006.67)	872.67 (85.51,1991.58)	-0.01 (-0.02,0)
Antigua and Barbuda	0.15 (0.02,0.34)	0.23 (0.03,0.5)	0.533333	948.7 (108.85,2109.17)	948.26 (113.87,2067.04)	0.01 (0,0.01)
Egypt	138.94 (21.29,308.24)	290.21 (43.8,639.87)	1.08874	1059.54 (162.37,2350.56)	1118.44 (168.79,2466)	0.24 (0.21,0.28)
Argentina	61.92 (10.02,136.86)	95.84 (15.18,214.11)	0.547804	771.4 (124.79,1705.02)	806.34 (127.68,1801.28)	0.2 (0.16,0.23)
Australia	39.62 (5.71,88.83)	54.04 (7.94,120.51)	0.363958	887.72 (127.91,1990.1)	897.05 (131.87,2000.45)	0.01 (0.01,0.02)
Barbados	0.65 (0.07,1.45)	0.68 (0.08,1.49)	0.0461538	949.47 (103.96,2121.95)	948.69 (116.02,2086.58)	0 (0,0.01)
Belize	0.4 (0.04,0.9)	1.14 (0.13,2.52)	1.85	946.82 (101.1,2138.23)	944.28 (104.04,2087.44)	0 (0,0)
Bermuda	0.16 (0.02,0.36)	0.13 (0.02,0.28)	-0.1875	953.6 (114.44,2091.22)	955.92 (118.78,2090.32)	0.01 (0,0.01)
Venezuela	45.73 (5.1,102.08)	67.5 (7.81,151.29)	0.476055	944.82 (105.43,2108.77)	983.37 (113.73,2204.2)	0.15 (0.13,0.17)
Bosnia and Herzegovina	10.84 (1.81,25.1)	6.96 (1.2,15.91)	-0.357934	930.9 (155.13,2155.77)	951.09 (163.98,2175.21)	0.05 (0.04,0.07)
Brunei	0.5 (0.07,1.18)	0.95 (0.14,2.2)	0.9	746.81 (104.55,1752.11)	762.49 (113.75,1762.45)	0.04 (0.04,0.05)
Burkina Faso	18.23 (2.25,41.6)	48.28 (5.87,109.79)	1.64838	871.09 (107.4,1987.18)	878.96 (106.81,1998.86)	0.04 (0.04,0.05)
Canada	97.5 (9.69,219.39)	107.55 (11.2,238.15)	0.103077	1325.45 (131.74,2982.34)	1296.78 (135,2871.33)	-0.1 (-0.12,-0.08)
Central African Republic	4.79 (0.67,11)	10.4 (1.54,23.3)	1.17119	747 (103.88,1716.01)	751.53 (111.17,1684.2)	0.03 (0.03,0.04)
Dominica	0.16 (0.02,0.36)	0.16 (0.02,0.35)	0	946.03 (100.49,2109.65)	944.59 (107.85,2102.06)	0 (-0.01,0.01)
The Bahamas	0.69 (0.07,1.52)	1.02 (0.12,2.23)	0.478261	945.45 (102.71,2101.68)	945.93 (114.01,2071.02)	0.01 (0,0.01)
Cook Islands	0.04 (0,0.09)	0.04 (0,0.09)	0	874.23 (82.48,2011.46)	880.41 (86.38,1996.41)	0.03 (0.02,0.04)
Czechia	24.24 (4.15,55.42)	22.06 (3.87,50.52)	-0.089934	941.71 (161.21,2152.75)	961.72 (168.85,2202.43)	0.11 (0.09,0.12)
North Korea	43.27 (4.71,98.08)	51.28 (5.29,115.76)	0.185117	763.04 (83.05,1729.54)	778.13 (80.22,1756.58)	0.05 (0.04,0.07)
São Tomé and Príncipe	0.23 (0.03,0.53)	0.5 (0.06,1.12)	1.17391	877.45 (106.15,2051.62)	886.2 (111.09,2004.08)	0.05 (0.04,0.05)
DR Congo	63.24 (8.99,143.93)	160.33 (22.8,368.67)	1.53526	741.02 (105.3,1686.47)	752.44 (107.03,1730.22)	0.05 (0.05,0.06)
Timor-Leste	1.87 (0.16,4.29)	3.47 (0.28,8.02)	0.855615	1004 (83.54,2302.83)	1000.97 (79.86,2316.24)	-0.01 (-0.02,0)
Sri Lanka	46.26 (3.93,107.38)	57.52 (4.96,133.09)	0.243407	1007.76 (85.61,2339.1)	1018.56 (87.78,2356.77)	0.05 (0.04,0.06)
Dominican Republic	17.85 (1.91,40.2)	27.38 (3.09,60.87)	0.533894	945.75 (101.33,2129.5)	945.16 (106.75,2101.16)	0.01 (0,0.01)
Uruguay	6.27 (0.96,14.13)	6.95 (1.09,15.81)	0.108453	834.88 (127.74,1881.73)	835.11 (131.13,1899.06)	0.01 (0.01,0.02)
Ethiopia	57.8 (10.72,130.29)	141.78 (24.07,328.47)	1.45294	512.22 (95.01,1154.72)	511.48 (86.83,1184.99)	0.01 (-0.01,0.02)
Nepal	41.02 (4.33,91.03)	82.18 (7.95,187.68)	1.00341	898.03 (94.87,1992.9)	905.92 (87.6,2068.97)	0.03 (0.02,0.04)
Germany	272 (34.5,602.62)	245.43 (32.06,532.75)	-0.0976838	1399.54 (177.52,3100.64)	1441.1 (188.25,3128.18)	-0.02 (-0.11,0.07)
Nigeria	183.99 (22.88,410.94)	523.06 (65.65,1192.82)	1.84287	908.48 (112.99,2029.16)	910.92 (114.33,2077.34)	0.03 (0.01,0.04)
Somalia	9.66 (1.85,22)	27.5 (5.06,62.62)	1.84679	570.35 (109.09,1299.22)	568.68 (104.66,1294.75)	0.03 (0.01,0.04)
Federated States of Micronesia	0.2 (0.02,0.46)	0.23 (0.02,0.52)	0.15	864.78 (80.48,1986.42)	871.09 (85.35,2003.59)	0.03 (0.02,0.03)
Brazil	455.23 (40.24,1014.33)	679.32 (65.33,1521.19)	0.492257	1168.74 (103.32,2604.12)	1156.96 (111.26,2590.76)	0 (-0.02,0.02)
France	185.95 (26.53,406.27)	180.92 (28.05,387.94)	-0.0270503	1284.93 (183.3,2807.28)	1274.29 (197.56,2732.51)	-0.03 (-0.05,-0.01)
Gabon	1.65 (0.23,3.75)	3.7 (0.53,8.28)	1.24242	746.12 (105.91,1691.88)	755.4 (107.62,1690.71)	0.05 (0.04,0.05)
Georgia	12.55 (1.89,29.06)	7.28 (1.1,16.86)	-0.41992	914.1 (137.4,2116.89)	924.86 (139.24,2142.59)	0.03 (0.02,0.05)
Luxembourg	1.24 (0.18,2.71)	1.99 (0.31,4.32)	0.604839	1274.89 (188.71,2790.64)	1276.9 (202.06,2774.39)	-0.02 (-0.05,0.01)
Greenland	0.18 (0.02,0.42)	0.16 (0.02,0.36)	-0.111111	1253.1 (123.47,2865.82)	1253.37 (127.3,2859.15)	-0.03 (-0.04,-0.01)
Grenada	0.18 (0.02,0.41)	0.24 (0.03,0.53)	0.333333	943.13 (100.26,2124.94)	944.44 (110.01,2077.46)	0 (0,0.01)
Guam	0.31 (0.03,0.71)	0.32 (0.03,0.72)	0.0322581	885.94 (83.6,2048.23)	884.4 (91,2002.08)	-0.01 (-0.02,0)
Jordan	8.55 (1.29,19.44)	32.39 (5.12,71.16)	2.7883	1025.48 (154.91,2331.38)	1045.25 (165.25,2296.07)	0.08 (0.06,0.09)
Greece	33.26 (4.11,74.09)	28.72 (4.06,63.65)	-0.1365	1319.89 (163.02,2940.49)	1324.84 (187.16,2936.54)	0.03 (0.03,0.04)
Hungary	23.87 (4.09,55.04)	20.51 (3.64,47)	-0.140762	941.66 (161.36,2171.5)	958.74 (170.23,2197.25)	0.09 (0.08,0.11)
Papua New Guinea	8.29 (0.79,19.15)	22.88 (2.19,52.73)	1.75995	859.78 (81.73,1987.08)	874.58 (83.61,2015.34)	0.05 (0.04,0.06)
Samoa	0.32 (0.03,0.74)	0.42 (0.04,0.96)	0.3125	864.11 (79.7,2020.07)	870.62 (80.41,1981.06)	0.02 (0,0.03)
Ireland	11.35 (1.4,25.58)	15.11 (2.16,33.58)	0.331278	1285.18 (158.96,2897.01)	1294.81 (185.01,2877.81)	0.04 (0.03,0.05)
Afghanistan	22.1 (3.55,50.41)	73.02 (11.29,163.54)	2.30407	1004.33 (161.25,2291.01)	1014.88 (156.97,2272.82)	0.06 (0.02,0.1)
Iran	136.53 (20.02,301.46)	268.69 (41.35,580.25)	0.967992	1079.5 (158.3,2383.57)	1155.88 (177.9,2496.2)	0.25 (0.18,0.31)
Mauritania	4.13 (0.49,9.33)	9.46 (1.18,21.77)	1.29056	878.5 (105.09,1984.83)	880.91 (109.54,2028.41)	0.02 (0.01,0.02)
Pakistan	202.76 (20.83,462.36)	513.52 (44.29,1175.44)	1.53265	857.17 (88.05,1954.63)	847.75 (73.12,1940.49)	-0.07 (-0.1,-0.05)
Jamaica	5.64 (0.6,12.63)	7.31 (0.84,16.14)	0.296099	947.19 (101.06,2118.99)	946.83 (108.97,2090.06)	0.01 (0,0.01)
Japan	257.16 (42.05,577.6)	201.57 (35.15,449.41)	-0.216169	801.03 (130.99,1799.21)	810.61 (141.37,1807.3)	0.07 (0.04,0.09)
Bahrain	1.21 (0.19,2.7)	3.47 (0.56,7.72)	1.86777	1052.83 (160.81,2340.24)	1062.89 (171.56,2369.31)	0.04 (0.03,0.05)
Belgium	35.79 (4.05,81.5)	39.36 (4.38,89.85)	0.0997485	1470.02 (166.25,3347.56)	1588.5 (176.79,3626.51)	0.27 (0.19,0.35)
Bhutan	1.23 (0.12,2.77)	1.81 (0.19,4.12)	0.471545	856.69 (86.55,1937.01)	874.96 (92.62,1988.8)	0.07 (0.06,0.07)
Cambodia	24.86 (2,57.2)	45.96 (3.85,106.83)	0.848753	992.52 (79.85,2284.03)	1017.18 (85.13,2364.36)	0.08 (0.07,0.1)
Denmark	14.72 (2.08,32.07)	14.66 (1.98,32.08)	-0.00407609	1127.52 (159.29,2455.84)	1160.46 (156.55,2539.6)	0.09 (0.06,0.12)
Eswatini	1.48 (0.2,3.34)	2.37 (0.34,5.37)	0.601351	758.83 (104.3,1716.15)	752.03 (108.43,1704.42)	-0.03 (-0.06,-0.01)
Lesotho	2.88 (0.41,6.44)	3.79 (0.55,8.46)	0.315972	761.64 (108.69,1702.29)	747.71 (108.13,1668.82)	-0.06 (-0.08,-0.05)
Morocco	65.38 (10.3,146.72)	102.02 (16.3,225.16)	0.560416	1038.11 (163.57,2329.76)	1053.31 (168.32,2324.64)	0.06 (0.05,0.06)
Norway	12.83 (1.51,28.71)	15.73 (1.91,34.41)	0.226033	1215.79 (143.04,2720.1)	1298.95 (157.41,2840.9)	0.24 (0.17,0.3)
Saudi Arabia	31.86 (5.08,71.09)	102.93 (18,225.59)	2.2307	977.06 (155.91,2179.94)	1014.48 (177.45,2223.45)	0.12 (0.1,0.13)
Spain	130.64 (17.25,289.09)	136.56 (21.67,294.81)	0.0453154	1356.45 (179.06,3001.8)	1378.95 (218.87,2976.9)	0.13 (0.09,0.17)
Sweden	27.18 (3.14,59.54)	29.19 (3.33,65.09)	0.0739514	1323.97 (152.88,2900.39)	1328.81 (151.58,2962.69)	0.02 (0.01,0.03)
Thailand	209.72 (13.58,489.03)	188.75 (15.37,440.63)	-0.0999905	1311.55 (84.93,3058.31)	1157.89 (94.27,2703.01)	-0.45 (-0.58,-0.31)
Netherlands	47.83 (5.55,106.57)	46.32 (5.28,103.9)	-0.0315701	1207.21 (140.12,2689.99)	1262.26 (143.9,2831.45)	0.26 (0.2,0.32)
Tonga	0.19 (0.02,0.45)	0.22 (0.02,0.5)	0.157895	867.13 (80.98,1994.68)	875.16 (87.34,1971.16)	0.04 (0.04,0.05)
Kyrgyzstan	9.33 (1.28,22.09)	15.61 (2.23,35.92)	0.673098	890.11 (122.02,2107.62)	905.29 (129.45,2083.11)	0.05 (0.04,0.06)
Laos	9.66 (0.82,22.5)	20.19 (1.72,47.14)	1.09006	998.04 (84.57,2324.78)	1017.55 (86.61,2375.58)	0.06 (0.05,0.07)
Lebanon	7.82 (1.23,17.23)	15.83 (2.56,34.5)	1.0243	1043.94 (163.93,2299.32)	1067.1 (172.49,2325.41)	0.07 (0.06,0.08)
Malaysia	39.47 (3.73,89.32)	76.44 (7.19,177.17)	0.936661	880.84 (83.17,1993.61)	907.09 (85.36,2102.42)	0.11 (0.09,0.12)
Mongolia	4.49 (0.6,10.67)	7.72 (1.11,17.74)	0.719376	878.25 (118.14,2085.14)	914.56 (131.85,2102.82)	0.14 (0.14,0.15)
Montenegro	1.46 (0.24,3.36)	1.36 (0.24,3.17)	-0.0684932	932.88 (156.85,2154.44)	944.82 (163.25,2200.36)	0.05 (0.05,0.06)
New Zealand	8.33 (1.21,18.53)	11.16 (1.61,24.91)	0.339736	921.39 (134.4,2050.21)	934.27 (134.95,2085.13)	0.03 (0.03,0.04)
North Macedonia	4.74 (0.79,10.86)	5.05 (0.92,11.54)	0.0654008	931.9 (154.8,2133.2)	950.92 (173.87,2173.91)	0.08 (0.07,0.09)
Northern Mariana Islands	0.12 (0.01,0.28)	0.1 (0.01,0.23)	-0.166667	883.48 (83.66,2037.38)	884.25 (91.19,1989.99)	0 (-0.03,0.02)
Palestine	4.54 (0.7,10.23)	13.55 (2.08,30.2)	1.98458	1028.14 (157.51,2315.02)	1040.7 (160.07,2319.09)	0.04 (0.03,0.04)
Algeria	60.13 (9.34,135.75)	120.16 (19.51,262.58)	0.998337	1034.72 (160.73,2335.91)	1070.62 (173.85,2339.59)	0.12 (0.11,0.13)
Bangladesh	210.11 (20.95,469.44)	399 (42.37,898.57)	0.899005	853.43 (85.11,1906.78)	867.47 (92.13,1953.61)	0.07 (0.06,0.08)
China	2294.7 (244.83,5251.87)	2528.41 (269.06,5587.88)	0.101848	712.18 (75.98,1629.95)	793.36 (84.42,1753.35)	0.36 (0.32,0.39)
Bolivia	11.21 (1.63,25.68)	22.93 (3.35,51.25)	1.0455	732.88 (106.77,1678.34)	735.46 (107.47,1643.82)	0.02 (0.02,0.03)
Portugal	32.61 (4.26,73.58)	30.21 (4.32,67.17)	-0.0735971	1288.96 (168.3,2908.25)	1297.82 (185.5,2885.53)	0.05 (0.04,0.06)
Andorra	0.19 (0.02,0.44)	0.26 (0.04,0.57)	0.368421	1305.83 (167.4,2917.65)	1306.62 (187.52,2862.43)	0.01 (-0.01,0.02)
Monaco	0.09 (0.01,0.2)	0.09 (0.01,0.21)	0	1314.7 (182.79,2926.24)	1298.11 (185.16,2889.35)	-0.04 (-0.04,-0.03)
Puerto Rico	9.12 (1.05,20.2)	7.14 (0.86,15.5)	-0.217105	952.02 (109.2,2108.22)	951.88 (114.24,2067.17)	0.01 (0,0.01)
Albania	7.62 (1.21,17.96)	5.75 (1,13.15)	-0.245407	912.39 (144.73,2150.91)	937.01 (163.25,2142.15)	0.08 (0.07,0.09)
Angola	17.34 (2.51,39.04)	57.81 (8.21,130.79)	2.33391	753.36 (109.2,1695.77)	753.27 (107,1704.1)	0.03 (0.02,0.04)
Armenia	7.83 (1.09,18.19)	6.82 (1,15.85)	-0.128991	904.15 (126.25,2099.95)	926.1 (135.19,2150.78)	0.06 (0.04,0.07)
Austria	24.39 (3.3,53.09)	24.43 (3.51,52.8)	0.00164002	1232.59 (167,2682.82)	1237.39 (177.95,2673.9)	0.09 (0.04,0.15)
Azerbaijan	16.73 (2.41,38.86)	25.16 (3.72,58.21)	0.503885	892.19 (128.35,2072.39)	917.75 (135.84,2123.51)	0.08 (0.07,0.09)
Belarus	24.61 (5.62,53.66)	21.13 (5.09,45.21)	-0.141406	971.44 (221.7,2118.03)	996.46 (240.2,2131.82)	0.09 (0.07,0.1)
Benin	9.53 (1.17,21.38)	28.46 (3.46,65.07)	1.98636	869.67 (106.45,1951.59)	877.29 (106.62,2005.76)	0.02 (0.02,0.03)
Botswana	2.43 (0.33,5.45)	5.22 (0.77,11.56)	1.14815	754.27 (103.57,1691.3)	767.04 (112.79,1699.73)	0.08 (0.06,0.1)
Bulgaria	19.52 (3.3,44.78)	13.66 (2.46,31.27)	-0.300205	942.55 (159.49,2162.3)	958.92 (172.81,2195.16)	0.09 (0.08,0.1)
Burundi	7.19 (1.34,16.31)	17.9 (3.35,40.79)	1.48957	571.26 (106.41,1294.84)	572.47 (107.12,1304.29)	0 (-0.02,0.03)
Cabo Verde	0.7 (0.08,1.61)	1.34 (0.17,3.01)	0.914286	879.68 (104.82,2028.51)	891.81 (111.7,2002.95)	0.05 (0.04,0.05)
Cameroon	20.72 (2.5,47.43)	68.8 (8.39,156.6)	2.32046	870.61 (105.25,1993.38)	878.38 (107.12,1999.36)	0.04 (0.04,0.05)
Chad	11.57 (1.38,26.45)	33.68 (3.98,76.46)	1.91098	870.47 (103.85,1988.97)	870.63 (102.85,1976.7)	0.01 (0,0.01)
Chile	30.3 (4.34,68.04)	41.02 (6.32,91.33)	0.353795	838.36 (120.08,1882.31)	870.84 (134.16,1938.99)	0.15 (0.13,0.18)
Colombia	85.51 (8.92,192.89)	130.97 (14.44,294.43)	0.531634	984.57 (102.74,2220.97)	999.76 (110.23,2247.48)	0.06 (0.06,0.07)
Costa Rica	7.51 (0.83,17.04)	12.59 (1.44,28)	0.676431	966.19 (106.32,2191.71)	972.63 (111.34,2163.17)	0.02 (0.01,0.02)
Croatia	11.31 (1.89,26.13)	8.59 (1.52,19.51)	-0.240495	941.96 (157.56,2176)	957.24 (169.72,2174.63)	0.02 (-0.05,0.09)
Cuba	28.94 (3.33,64.03)	23.6 (2.92,51.91)	-0.18452	944.46 (108.81,2089.54)	948.38 (117.2,2085.81)	0.03 (0.02,0.04)
Cyprus	2.57 (0.33,5.73)	4.7 (0.65,10.43)	0.828794	1300.68 (168.81,2900.35)	1315.33 (183.07,2919.28)	0.05 (0.04,0.05)
Côte d'Ivoire	23.65 (2.8,53.64)	58.69 (7.19,131.79)	1.48161	864.38 (102.44,1960.29)	881.46 (107.99,1979.14)	0.07 (0.06,0.08)
Djibouti	0.56 (0.1,1.27)	1.91 (0.36,4.31)	2.41071	571.72 (105.15,1295.96)	592.98 (111.59,1341.22)	0.14 (0.13,0.16)
Ecuador	20.06 (2.58,45.04)	38.84 (5.2,85.46)	0.936191	795.26 (102.45,1785.95)	823.67 (110.31,1812.26)	0.16 (0.12,0.2)
El Salvador	12.54 (1.33,28.31)	17.22 (1.95,38.32)	0.373206	956.62 (101.68,2159.82)	969.56 (109.99,2157.53)	0.05 (0.04,0.05)
Equatorial Guinea	0.74 (0.1,1.64)	2.75 (0.4,6.15)	2.71622	745.04 (105.11,1664.64)	755.18 (109.17,1688.52)	0.06 (0.05,0.06)
Estonia	3.72 (0.85,7.96)	2.77 (0.67,5.9)	-0.255376	975.22 (223.77,2089.86)	993.49 (239.41,2119.14)	0.07 (0.06,0.08)
Fiji	1.71 (0.17,3.94)	2.01 (0.2,4.62)	0.175439	874.65 (85.8,2016.99)	879.55 (86.64,2020.76)	0.03 (0.02,0.03)
Finland	16.54 (2.22,37.2)	14.79 (1.96,33.16)	-0.105804	1309.13 (175.96,2944.83)	1301.36 (172.67,2917.91)	-0.01 (-0.02,0)
Ghana	30.81 (3.75,70.25)	80.75 (10.08,183.32)	1.6209	873.63 (106.36,1991.9)	884.45 (110.44,2007.84)	0.04 (0.03,0.04)
Guatemala	17.4 (1.85,39.15)	41.96 (4.75,94.52)	1.41149	946.87 (100.61,2130.85)	954.57 (107.96,2150.54)	0.04 (0.03,0.04)
Guinea	11.98 (1.51,27.1)	29.11 (3.59,66.84)	1.42988	877.95 (110.56,1986.94)	877.1 (108.08,2014.12)	0 (0,0.01)
Guinea-Bissau	2.03 (0.25,4.61)	4.61 (0.57,10.48)	1.27094	870.98 (105.06,1977.11)	876.65 (108.06,1995.44)	0.03 (0.02,0.04)
Guyana	1.92 (0.21,4.27)	1.9 (0.22,4.24)	-0.0104167	937.93 (101.08,2092.63)	933.68 (110.19,2084.99)	0.01 (0,0.01)
Haiti	14.3 (1.52,32.25)	32.95 (3.68,72.33)	1.3042	929.73 (98.89,2096.02)	930.78 (103.91,2043.33)	0.01 (0,0.02)
Honduras	10.12 (1.11,22.71)	27.25 (2.97,60.72)	1.69269	958.91 (105.07,2152.47)	960.17 (104.78,2139.32)	0.02 (0.01,0.02)
Iceland	0.84 (0.1,1.88)	1.04 (0.14,2.34)	0.238095	1299.85 (160,2904.42)	1303.05 (172.78,2936.88)	0.01 (0,0.01)
India	1820.42 (190.43,4090.87)	3437.61 (369.13,7747.59)	0.888361	901.61 (94.31,2026.11)	908.72 (97.58,2048.06)	0.01 (-0.02,0.03)
Indonesia	499.87 (44.22,1158.14)	798.86 (74.14,1833.83)	0.598136	1043.04 (92.27,2416.6)	1060.99 (98.47,2435.57)	0.07 (0.06,0.08)
Iraq	41.78 (6.42,93.01)	109.84 (17.25,241.43)	1.62901	1029.6 (158.33,2292.28)	1041.85 (163.58,2290.1)	0.05 (0.04,0.06)
Italy	200.42 (22.35,450.52)	172.98 (21.58,381.08)	-0.136912	1402.27 (156.37,3152.07)	1425.65 (177.88,3140.79)	0.24 (0.1,0.38)
Kazakhstan	37.03 (5.07,86.7)	43.34 (6.29,101.98)	0.170402	899.81 (123.22,2106.91)	915.18 (132.88,2153.32)	0.05 (0.04,0.07)
Kenya	31.01 (5.59,70.3)	80.84 (14.98,180.78)	1.6069	598.8 (107.89,1357.29)	609.09 (112.83,1362.07)	0.09 (0.08,0.1)
Kiribati	0.16 (0.02,0.37)	0.28 (0.03,0.64)	0.75	864.12 (81.44,1985.31)	874.54 (82.99,2006.89)	0.02 (0.02,0.03)
South Korea	108.98 (13.83,252.86)	99.54 (14.37,227.43)	-0.0866214	862.55 (109.45,2001.26)	858.62 (123.99,1961.82)	-0.18 (-0.23,-0.12)
Latvia	6.32 (1.43,13.65)	3.88 (0.92,8.32)	-0.386076	975.93 (221.29,2105.45)	995.46 (237.26,2135.03)	0.08 (0.06,0.1)
Liberia	4.72 (0.58,10.8)	12 (1.51,27.2)	1.54237	851.07 (104.36,1947.44)	859.74 (107.99,1949.17)	0.04 (0.03,0.05)
Lithuania	8.53 (1.71,18.46)	5.38 (1.1,11.68)	-0.369285	925.22 (185.2,2002.83)	939.24 (192.43,2038.51)	0 (-0.02,0.03)
Madagascar	15.3 (2.8,35.02)	41.53 (7.54,94.41)	1.71438	568.02 (104.02,1300.21)	573.36 (104.09,1303.46)	0.05 (0.04,0.05)
Malawi	12.64 (2.41,28.84)	28.46 (5.18,64.76)	1.25158	559.97 (106.94,1277.15)	568.07 (103.35,1292.85)	0.1 (0.08,0.11)
Maldives	0.47 (0.04,1.08)	1.18 (0.1,2.74)	1.51064	981.89 (74.33,2271.82)	1024.65 (87.44,2381.55)	0.15 (0.13,0.16)
Mali	16.75 (1.95,38.26)	47.42 (5.71,108.88)	1.83104	872.76 (101.52,1993.97)	871.03 (104.94,1999.87)	0 (0,0.01)
Malta	1.24 (0.17,2.78)	1.23 (0.17,2.76)	-0.00806452	1306.1 (175.27,2935.65)	1309.79 (180.39,2924.86)	0.02 (0.01,0.03)
Mauritius	3.02 (0.24,7.06)	3.22 (0.29,7.44)	0.0662252	1010.85 (81.48,2361.52)	1016.28 (90.29,2351.81)	0.02 (0.02,0.02)
Moldova	10.91 (2.46,23.75)	8.83 (2.12,19.15)	-0.190651	969.7 (218.96,2110.58)	1000.79 (240.83,2170.59)	0.09 (0.07,0.11)
Mozambique	17.81 (3.33,40.82)	42.11 (7.66,95.49)	1.3644	564.42 (105.55,1293.7)	554.62 (100.95,1257.77)	-0.03 (-0.04,-0.02)
Namibia	2.57 (0.36,5.84)	5.05 (0.74,11.31)	0.964981	756.79 (105.43,1722.52)	763.8 (111.44,1710.61)	0.05 (0.04,0.06)
Nauru	0.02 (0,0.05)	0.02 (0,0.06)	0	872.4 (81.76,2016.72)	872.4 (81.42,1988.99)	0 (-0.01,0)
Nicaragua	8.62 (0.9,19.3)	17.55 (1.99,39.4)	1.03596	955.24 (100.28,2138.58)	968.3 (109.65,2173.06)	0.04 (0.04,0.05)
Niue	0 (0,0.01)	0 (0,0.01)	0	877.37 (84.04,2001.19)	880.6 (88.37,1999.84)	0.03 (0.02,0.03)
Palau	0.04 (0,0.08)	0.03 (0,0.07)	-0.25	877.86 (82.85,2002.82)	885.95 (88.99,1999.25)	0.01 (0,0.03)
Panama	5.9 (0.66,13.33)	10.37 (1.19,22.99)	0.757627	964.52 (108.45,2178.96)	970.42 (111.15,2150.81)	0.03 (0.02,0.03)
Paraguay	10.7 (0.9,24.47)	21.23 (1.86,47.96)	0.984112	1137.6 (95.66,2603.22)	1119.25 (98.03,2527.93)	-0.04 (-0.05,-0.03)
Peru	32.52 (5.69,75.33)	64.59 (10.72,147.56)	0.986162	598.62 (104.73,1386.8)	671.52 (111.47,1534.1)	0.41 (0.31,0.51)
Poland	92.58 (15.82,210.51)	89.34 (16.21,203.36)	-0.0349968	985.57 (168.46,2241.04)	1012.02 (183.62,2303.53)	0.09 (0.06,0.11)
Rwanda	9.25 (1.74,21.31)	20.34 (3.65,46.04)	1.19892	570.15 (107.14,1313.54)	577.47 (103.74,1307.52)	0.08 (0.05,0.11)
San Marino	0.08 (0.01,0.18)	0.09 (0.01,0.2)	0.125	1300.25 (161.95,2909.59)	1297.4 (185.65,2872.35)	0 (-0.01,0.02)
Senegal	14.95 (1.78,33.77)	34.24 (4.26,76.91)	1.2903	868.8 (103.22,1962.32)	877.67 (109.28,1971.65)	0.05 (0.04,0.05)
Serbia	21.91 (3.76,51.01)	19.34 (3.36,44.65)	-0.117298	938.18 (161.14,2184.77)	951.45 (165.53,2196.73)	0.05 (0.05,0.06)
Seychelles	0.18 (0.01,0.42)	0.25 (0.02,0.57)	0.388889	1007.64 (82.63,2342.4)	1022.23 (93.28,2366.41)	0.06 (0.04,0.07)
Sierra Leone	8.8 (1.12,20.02)	19.97 (2.42,45.48)	1.26932	876.61 (111.7,1993.66)	878.15 (106.61,1999.67)	0 (-0.01,0)
Singapore	5.75 (1.05,13.14)	10.37 (1.8,23.81)	0.803478	615.33 (111.97,1405.72)	712.85 (124.01,1636.88)	0.5 (0.38,0.62)
Slovenia	4.68 (0.78,10.7)	4.05 (0.71,9.34)	-0.134615	940.35 (157.52,2150.6)	961.84 (169.87,2221.47)	0.09 (0.08,0.09)
South Africa	76.28 (11.46,167.84)	123.24 (18.86,265.06)	0.615627	790.22 (118.72,1738.67)	795.71 (121.79,1711.45)	0.02 (0,0.04)
South Sudan	7.28 (1.37,16.65)	13.23 (2.46,30.04)	0.817308	562.23 (105.42,1285.92)	569.82 (106.17,1293.94)	0.07 (0.06,0.08)
Sudan	48.31 (7.42,108.92)	117.78 (18.27,265.04)	1.438	1031.77 (158.45,2326.52)	1043.34 (161.86,2347.81)	0.05 (0.04,0.05)
Suriname	0.92 (0.1,2.04)	1.36 (0.16,3)	0.478261	941.5 (101.3,2094.44)	937.43 (110.97,2064.05)	0 (-0.01,0.01)
Tajikistan	10.61 (1.47,25.09)	22.9 (3.15,52.98)	1.15834	880.46 (122.19,2080.82)	901.09 (123.76,2084.52)	0.06 (0.05,0.07)
Congo (Brazzaville)	4.21 (0.59,9.43)	10.91 (1.58,24.86)	1.59145	747.77 (104.49,1673.03)	761.37 (110.59,1734.75)	0.08 (0.07,0.09)
The Gambia	1.97 (0.23,4.55)	5.35 (0.63,12.12)	1.71574	870.17 (101.01,2005.48)	869.22 (102.74,1971.2)	0.01 (0.01,0.01)
Marshall Islands	0.08 (0.01,0.19)	0.13 (0.01,0.3)	0.625	864.18 (81.24,1987.79)	871.47 (83.19,1995.62)	0.05 (0.04,0.05)
Niger	15.15 (1.91,34.54)	46.58 (5.43,106.13)	2.07459	871.14 (110.09,1985.38)	873.8 (101.89,1990.82)	0.02 (0.02,0.03)
Philippines	160.5 (13.93,370.28)	306.29 (27.72,708.45)	0.908349	1034.22 (89.74,2385.93)	1044.91 (94.55,2416.86)	0.04 (0.03,0.04)
Myanmar	104.3 (8.29,241.02)	153.39 (13.01,354.97)	0.470662	1000.78 (79.55,2312.58)	1014.61 (86.05,2347.98)	0.06 (0.05,0.07)
Trinidad and Tobago	2.91 (0.33,6.52)	3.21 (0.39,7.05)	0.103093	944.57 (108.08,2119.65)	944.51 (115.87,2075.79)	0 (0,0.01)
Tunisia	21.33 (3.24,47.78)	32.72 (5.38,70.57)	0.53399	1043.32 (158.42,2336.8)	1066.49 (175.3,2300.01)	0.09 (0.09,0.1)
Türkiye	153.8 (25.65,343.9)	238.64 (43.18,526.24)	0.551625	1079.74 (180.06,2414.33)	1102.19 (199.45,2430.49)	0.1 (0.08,0.13)
Uganda	21.46 (4.03,48.97)	59.2 (11.21,136.92)	1.75862	557.79 (104.84,1272.56)	568.51 (107.67,1314.8)	0.07 (0.07,0.08)
Uzbekistan	43.01 (5.75,101.12)	80.79 (11.92,186.09)	0.8784	878.09 (117.45,2064.19)	907.91 (133.91,2091.22)	0.1 (0.09,0.11)
Vanuatu	0.3 (0.03,0.7)	0.68 (0.07,1.56)	1.26667	868.18 (81.2,1985.33)	871.74 (86.69,1986.36)	0.01 (0.01,0.02)
Yemen	27.86 (4.28,62.37)	85.8 (13.02,191.99)	2.07968	1017.05 (156.3,2276.96)	1026.91 (155.87,2297.74)	0.06 (0.04,0.08)
Zambia	11.15 (2.17,25.69)	30.6 (6.23,68.99)	1.74439	606.15 (117.93,1397)	622.09 (126.59,1402.65)	0.06 (0.03,0.09)
Zimbabwe	18.04 (2.53,40.55)	30.86 (4.39,69.27)	0.710643	750.46 (105.12,1686.34)	760.05 (108.01,1706)	0.07 (0.06,0.08)
Romania	52.24 (8.5,121.65)	38.87 (6.83,89.51)	-0.255934	928.99 (151.09,2163.33)	957.15 (168.18,2204.46)	0.13 (0.12,0.15)
Russia	392.6 (93.85,838.01)	368.16 (92.77,768.35)	-0.0622517	1060.34 (253.48,2263.33)	1086.22 (273.72,2266.95)	0.12 (0.08,0.15)
Saint Kitts and Nevis	0.09 (0.01,0.21)	0.15 (0.02,0.32)	0.666667	940.23 (98.34,2128.35)	947.43 (115.99,2064.26)	0.03 (0.02,0.04)
Saint Lucia	0.32 (0.04,0.72)	0.43 (0.05,0.95)	0.34375	939.82 (103.38,2109.2)	942.51 (113.76,2070.52)	0.01 (0.01,0.02)
Saint Vincent and the Grenadines	0.25 (0.03,0.56)	0.26 (0.03,0.58)	0.04	944.45 (99.85,2127.75)	945.13 (112.62,2081.66)	0.01 (0,0.01)
Slovakia	12.42 (2.07,28.71)	12.14 (2.12,28.01)	-0.0225443	936.07 (156.27,2164.63)	961.42 (168.19,2219.17)	0.1 (0.08,0.11)
Viet Nam	171.82 (13.75,396.58)	264.94 (23.63,618.1)	0.541963	1006.91 (80.57,2324.04)	1037.29 (92.5,2419.97)	0.09 (0.08,0.1)
Solomon Islands	0.64 (0.06,1.49)	1.49 (0.14,3.45)	1.32812	858.22 (77.72,2003.22)	871.41 (83.52,2014.25)	0.07 (0.06,0.07)
Eritrea	4.49 (0.84,10.18)	9.65 (1.8,21.96)	1.14922	569.3 (106.89,1291.53)	582.96 (108.76,1326.62)	0.08 (0.08,0.09)
Israel	15.81 (1.96,35.27)	28.88 (3.73,65.71)	0.826692	1295.71 (160.66,2891.56)	1298.09 (167.6,2953.99)	0.02 (0.02,0.02)
Kuwait	4.32 (0.65,9.76)	15.77 (2.64,34.52)	2.65046	1042.56 (156.13,2355.39)	1079 (180.89,2361.39)	0.12 (0.11,0.14)
Libya	9.34 (1.45,21.26)	21.11 (3.36,46.73)	1.26017	1025.26 (158.98,2334.8)	1061.06 (168.8,2349.13)	0.14 (0.13,0.16)
Qatar	0.85 (0.13,1.86)	6.05 (0.98,13.05)	6.11765	1069.04 (169.87,2355.02)	1090.39 (176.65,2352.84)	0.07 (0.05,0.08)
Oman	3.54 (0.55,7.9)	10.93 (1.75,24.21)	2.08757	1044.11 (161.99,2331.32)	1076.25 (172.16,2384.55)	0.13 (0.1,0.16)
Switzerland	20.73 (2.93,45.4)	23.35 (3.42,50.35)	0.126387	1177.83 (166.59,2578.91)	1193.51 (174.68,2573.51)	0.04 (0.03,0.06)
Syria	28.33 (4.29,63.61)	40.24 (6.45,88.34)	0.420402	1027.41 (155.67,2306.9)	1034.22 (165.68,2270.69)	0.07 (0.05,0.08)
Taiwan (province of China)	46.7 (4.43,104.69)	48.73 (5.15,108.38)	0.043469	848.77 (80.43,1902.68)	867.41 (91.71,1929.33)	0.06 (0.04,0.07)
Togo	7.44 (0.91,16.94)	19.06 (2.39,43.14)	1.56183	872.47 (106.38,1985.12)	883.7 (110.86,2000.6)	0.05 (0.05,0.06)
Tokelau	0 (0,0.01)	0 (0,0.01)	0	871.49 (84.22,2000.94)	879.6 (87.11,2008.49)	0.02 (0.01,0.04)
Turkmenistan	7.79 (1.02,18.26)	11.37 (1.65,26.39)	0.459564	881.54 (114.97,2066.06)	905.16 (130.99,2100.38)	0.07 (0.06,0.08)
Tuvalu	0.02 (0,0.05)	0.03 (0,0.06)	0.5	883.13 (86.64,2012.7)	875.69 (84.06,1987.31)	0.01 (0,0.02)
Ukraine	128.11 (28.62,272.9)	104.87 (24.72,220.56)	-0.181407	1012.06 (226.06,2155.9)	1037.83 (244.65,2182.64)	0.09 (0.08,0.11)
Comoros	0.6 (0.11,1.39)	1.14 (0.22,2.6)	0.9	570.55 (101.5,1315.21)	585.22 (111.1,1334.34)	0.1 (0.09,0.1)
United Arab Emirates	3.62 (0.58,8)	18.71 (3.14,39.94)	4.16851	1056.75 (169.44,2338.58)	1085.17 (182.1,2316.78)	0.16 (0.12,0.19)
UK	182.49 (23.68,403.91)	197.78 (26.43,426.75)	0.0837854	1285.91 (166.87,2846.12)	1289.34 (172.31,2782.05)	0.01 (0,0.01)
Mexico	211.2 (24.25,469.68)	341.75 (41.63,740.82)	0.618134	964.7 (110.79,2145.34)	975.21 (118.79,2113.99)	0.04 (0.04,0.05)
Tanzania	33.91 (6.15,77.45)	90 (16.2,203.35)	1.65408	565.22 (102.58,1290.84)	605.64 (109.03,1368.52)	0.34 (0.29,0.38)
USA	861.52 (91.05,1891.09)	939.37 (105.59,2081.97)	0.0903635	1285.96 (135.91,2822.74)	1240.68 (139.46,2749.78)	-0.06 (-0.14,0.01)
Virgin Islands	0.27 (0.03,0.6)	0.16 (0.02,0.36)	-0.407407	953.76 (111.01,2090.51)	948.8 (117.24,2075.78)	-0.01 (-0.01,0)

## Sheet: Table S6
The incidence of migraine cases and rates among WCBA in 1990 and 2021, and the trends in age patterns from 1990 to 2021.
Location	Age(years)	Incident cases			Incident rates
		1990_thousands(95% UI)	2021_thousands(95% UI)	percentage change(100%)	1990_per 100 000(95% UI)	2021_per 100 000(95% UI)	EAPC(95% CI)
Global	15-19	5051.47 (2987.64,7562.57)	5942.5 (3496.17,8946.56)	0.17639	1976.79 (1169.15,2959.46)	1957.02 (1151.38,2946.34)	-0.04 (-0.08,-0.01)
	20-24	4427.1 (2671.63,6593.54)	5311.18 (3195.44,7969.06)	0.199697	1813.38 (1094.33,2700.78)	1808.05 (1087.8,2712.85)	-0.04 (-0.05,-0.02)
	25-29	4066.1 (2511.37,5917.85)	5436.53 (3342.64,7905.78)	0.337038	1847.39 (1141.02,2688.71)	1868.31 (1148.72,2716.88)	0.05 (0.03,0.06)
	30-34	3336.07 (2097.98,4939.56)	5255.13 (3324.37,7862.95)	0.575246	1754.82 (1103.57,2598.28)	1757.97 (1112.09,2630.36)	0.04 (0.01,0.06)
	35-39	3102.41 (1999.21,4707.2)	4969.08 (3164.25,7635.85)	0.601684	1788.61 (1152.59,2713.81)	1788.71 (1139.03,2748.66)	0 (-0.01,0.02)
	40-44	2114.45 (1352.52,3039.73)	3751.89 (2402.09,5463.91)	0.774405	1507.89 (964.54,2167.74)	1512.31 (968.23,2202.39)	0.02 (0.01,0.03)
	45-49	1266.29 (764.5,1859.15)	2668.5 (1625.2,3877.68)	1.10734	1112.73 (671.79,1633.69)	1132.43 (689.69,1645.58)	0.08 (0.06,0.1)
	15-49	23363.88 (19683.59,28417.92)	33334.81 (28415.09,40206.51)	0.426767	1747.01 (1471.82,2124.92)	1710.48 (1458.04,2063.08)	-0.07 (-0.08,-0.05)
Low SDI	15-19	412.43 (236.07,626.45)	1017.46 (572.46,1555.97)	1.46699	1641.26 (939.42,2492.96)	1650.16 (928.44,2523.55)	0.03 (0,0.05)
	20-24	337.15 (194.33,512.9)	825.5 (478.01,1250.74)	1.44847	1552.2 (894.69,2361.35)	1565.46 (906.49,2371.87)	0.03 (0.02,0.03)
	25-29	305.02 (184.4,449.93)	731.44 (444.3,1085.9)	1.39801	1646.69 (995.51,2428.98)	1660.51 (1008.65,2465.21)	0.01 (0.01,0.02)
	30-34	234.37 (144.57,351.89)	572.25 (353.03,884.84)	1.44165	1540.8 (950.41,2313.4)	1541.69 (951.1,2383.84)	0 (-0.01,0.01)
	35-39	199.1 (122.12,311.4)	491.24 (304.6,769.59)	1.4673	1545.25 (947.79,2416.83)	1541.59 (955.87,2415.08)	0 (0,0.01)
	40-44	132.72 (82.55,196.02)	347.89 (216.67,514.88)	1.62123	1338.57 (832.6,1976.95)	1331.88 (829.53,1971.21)	0 (-0.01,0.01)
	45-49	85.51 (50.42,126.11)	214.44 (126.02,316.44)	1.50778	1030.02 (607.3,1519.11)	1032.59 (606.81,1523.75)	0.02 (0.01,0.03)
	15-49	1706.3 (1409.4,2123.15)	4200.22 (3472.72,5218.88)	1.4616	1527.78 (1261.94,1901.01)	1531.19 (1265.98,1902.54)	0.01 (0,0.01)
Low-middle SDI	15-19	1099.27 (631.55,1655.25)	1671.88 (952.06,2555.26)	0.5209	1871.04 (1074.94,2817.35)	1849.4 (1053.15,2826.58)	-0.06 (-0.1,-0.01)
	20-24	912 (539.06,1375.68)	1517.16 (903.21,2278.53)	0.663553	1748.65 (1033.59,2637.71)	1743.69 (1038.06,2618.72)	-0.02 (-0.03,-0.01)
	25-29	851.51 (527.18,1253.37)	1535.61 (942.35,2242.57)	0.803396	1897.2 (1174.58,2792.54)	1890.05 (1159.86,2760.19)	-0.02 (-0.02,-0.01)
	30-34	676.59 (426.71,996.24)	1321.64 (837.8,1989.63)	0.953384	1806.95 (1139.6,2660.64)	1788.22 (1133.57,2692.03)	-0.04 (-0.05,-0.02)
	35-39	579.38 (367.02,889.27)	1193.88 (761.67,1825.38)	1.06062	1808.65 (1145.72,2776)	1792.97 (1143.87,2741.35)	-0.04 (-0.05,-0.03)
	40-44	397.6 (254.03,571.89)	883.29 (565.9,1295.42)	1.22155	1532.5 (979.12,2204.3)	1531.31 (981.07,2245.81)	-0.02 (-0.03,-0.01)
	45-49	252.08 (152.54,373.17)	574.38 (346.1,839.5)	1.27856	1161.38 (702.8,1719.25)	1161.85 (700.09,1698.12)	0 (-0.01,0.01)
	15-49	4768.44 (3973.11,5839.41)	8697.84 (7339.6,10604.12)	0.824043	1747.21 (1455.8,2139.63)	1718.02 (1449.74,2094.55)	-0.07 (-0.08,-0.05)
Middle SDI	15-19	1711.01 (1013.64,2543.72)	1690.12 (995.97,2541.91)	-0.0122092	1855.67 (1099.34,2758.79)	1924.13 (1133.87,2893.87)	0.09 (0.05,0.13)
	20-24	1515.17 (917.18,2257.72)	1543.78 (933.72,2305.4)	0.0188824	1715.31 (1038.33,2555.95)	1781.27 (1077.36,2660.05)	0.08 (0.05,0.11)
	25-29	1373.82 (863.87,1992.38)	1725.64 (1082.14,2497.54)	0.256089	1834.01 (1153.24,2659.77)	1904.7 (1194.44,2756.71)	0.14 (0.11,0.17)
	30-34	1059.47 (669.31,1559.36)	1781.82 (1144.87,2625.57)	0.681803	1764.64 (1114.79,2597.25)	1804.31 (1159.32,2658.72)	0.13 (0.09,0.16)
	35-39	954.73 (619.15,1450.95)	1648.01 (1057.48,2522.21)	0.726153	1722.37 (1116.96,2617.55)	1798.2 (1153.86,2752.08)	0.14 (0.12,0.16)
	40-44	606.73 (388.4,870.01)	1233.29 (788.74,1790.11)	1.03268	1435.84 (919.15,2058.89)	1506.75 (963.63,2187.04)	0.15 (0.14,0.17)
	45-49	381.77 (233.67,554.69)	941.59 (579.29,1371.14)	1.46638	1126.38 (689.43,1636.6)	1160.86 (714.2,1690.45)	0.12 (0.1,0.15)
	15-49	7602.7 (6393.96,9222.09)	10564.24 (9012.97,12590.14)	0.389538	1700.58 (1430.21,2062.81)	1708.13 (1457.31,2035.7)	0 (-0.01,0.02)
High-middle SDI	15-19	938.65 (561.28,1401.15)	705.41 (417.35,1051.77)	-0.248485	1981.94 (1185.13,2958.49)	2048.57 (1212.03,3054.46)	0.11 (0.04,0.17)
	20-24	867.25 (528.29,1292.29)	663.92 (404,989.9)	-0.234454	1801.48 (1097.37,2684.39)	1865.18 (1134.96,2780.94)	0.03 (-0.02,0.09)
	25-29	819.98 (501.03,1193.07)	747.01 (454.79,1079.28)	-0.08899	1792.47 (1095.24,2608.04)	1853.2 (1128.26,2677.5)	0.11 (0.08,0.14)
	30-34	712.69 (446.34,1065.38)	892.6 (560.87,1330.29)	0.252438	1707.11 (1069.13,2551.91)	1733.51 (1089.27,2583.55)	0.11 (0.08,0.15)
	35-39	690.51 (443.83,1057.72)	877.03 (560.81,1351.95)	0.270119	1748.26 (1123.72,2677.99)	1769.96 (1131.79,2728.4)	0.09 (0.07,0.11)
	40-44	452.38 (288.65,649.21)	676 (430.72,979.96)	0.494319	1471.42 (938.87,2111.64)	1485.09 (946.24,2152.84)	0.08 (0.06,0.1)
	45-49	268.64 (162.06,392.23)	538.37 (326.88,792.72)	1.00406	1095.7 (660.99,1599.79)	1116.29 (677.77,1643.68)	0.11 (0.08,0.13)
	15-49	4750.09 (4016.74,5797.71)	5100.34 (4344.08,6089.61)	0.0737354	1710.18 (1446.15,2087.36)	1671.54 (1423.69,1995.75)	-0.06 (-0.08,-0.03)
High SDI	15-19	885.61 (547.76,1311.25)	853.26 (534.19,1258.7)	-0.0365285	2778.92 (1718.8,4114.51)	2932.98 (1836.23,4326.65)	0.17 (0.15,0.18)
	20-24	791.72 (491.05,1165.09)	756.8 (480.41,1110.9)	-0.0441065	2357.83 (1462.4,3469.78)	2400.74 (1523.95,3524.03)	0.03 (0.02,0.04)
	25-29	712.14 (435.13,1026)	692.64 (421.86,999.8)	-0.0273823	1986.67 (1213.87,2862.24)	2004.22 (1220.68,2893)	0.03 (0.01,0.05)
	30-34	649.67 (404.4,975.84)	682.75 (428.38,1032.32)	0.0509182	1830.85 (1139.64,2750.05)	1823.92 (1144.4,2757.76)	-0.01 (-0.04,0.01)
	35-39	675.48 (430.93,1017.8)	754.84 (474.98,1152.03)	0.117487	2020.02 (1288.69,3043.73)	1989.96 (1252.17,3037.06)	-0.06 (-0.08,-0.04)
	40-44	522.72 (332.96,756.99)	608.18 (388.8,880.25)	0.163491	1674.13 (1066.39,2424.45)	1656.63 (1059.05,2397.75)	-0.04 (-0.05,-0.03)
	45-49	276.95 (158.58,420.19)	397.5 (233.89,591.27)	0.435277	1096.12 (627.62,1663.04)	1107.05 (651.38,1646.7)	0.04 (0.02,0.05)
	15-49	4514.29 (3842.07,5419.38)	4745.96 (4051.69,5664.41)	0.0513193	1991.25 (1694.73,2390.48)	1951.8 (1666.28,2329.52)	-0.05 (-0.07,-0.03)

## Sheet: Table S7
The DALY of migraine cases and rates among WCBA in 1990 and 2021, and the trends in age patterns from 1990 to 2021.
Location	Age(years)	DALY cases			DALY rates
		1990_thousands(95% UI)	2021_thousands(95% UI)	percentage change(100%)	1990_per 100 000(95% UI)	2021_per 100 000(95% UI)	EAPC(95% CI)
Global	15-19	2006.9 (165.32,4931.24)	2427.94 (199.74,5966.32)	0.209796	785.36 (64.69,1929.74)	799.58 (65.78,1964.87)	0.07 (0.05,0.09)
	20-24	2134.49 (203.79,5005.66)	2601.77 (252.12,6112.24)	0.218919	874.31 (83.47,2050.37)	885.7 (85.83,2080.75)	0.04 (0.02,0.05)
	25-29	2046.05 (181.97,4786.41)	2699.87 (237.61,6343.88)	0.319552	929.6 (82.68,2174.66)	927.83 (81.66,2180.12)	0.02 (0,0.04)
	30-34	1874.37 (212.54,4218.78)	2905.09 (324.63,6576)	0.549902	985.95 (111.8,2219.14)	971.83 (108.6,2199.84)	-0.01 (-0.04,0.02)
	35-39	1754.99 (255.03,3793.22)	2804.37 (399.78,6135.89)	0.597941	1011.8 (147.03,2186.88)	1009.48 (143.91,2208.72)	-0.01 (-0.04,0.01)
	40-44	1458.24 (244.08,3259.61)	2554.52 (413.42,5753.88)	0.751783	1039.93 (174.06,2324.55)	1029.68 (166.64,2319.27)	-0.04 (-0.05,-0.02)
	45-49	1104.69 (195.02,2351.49)	2256.58 (394.25,4829.54)	1.04273	970.73 (171.37,2066.33)	957.63 (167.31,2049.52)	-0.04 (-0.06,-0.01)
	15-49	12379.75 (1493.16,27344.84)	18250.15 (2249.15,39893.89)	0.474194	925.68 (111.65,2044.69)	936.45 (115.41,2047.04)	0.04 (0.03,0.05)
Low SDI	15-19	169.72 (16.5,401.04)	418.7 (41.12,1000.85)	1.467	675.41 (65.67,1595.93)	679.07 (66.69,1623.22)	0.03 (0.02,0.04)
	20-24	161.53 (18.63,385.08)	394.95 (45.67,941.82)	1.44506	743.67 (85.77,1772.84)	748.97 (86.6,1786.04)	0.03 (0.02,0.04)
	25-29	143.92 (14.91,336.14)	346.34 (35.01,797.98)	1.40648	776.97 (80.51,1814.69)	786.26 (79.48,1811.58)	0.03 (0.02,0.04)
	30-34	124.65 (15.4,280.88)	307.24 (37.49,692.78)	1.46482	819.47 (101.21,1846.59)	827.72 (101.01,1866.41)	0.04 (0.03,0.04)
	35-39	108.99 (16.69,240.29)	270.81 (41.77,595.54)	1.48472	845.88 (129.51,1864.97)	849.84 (131.07,1868.89)	0.04 (0.03,0.05)
	40-44	85.9 (14.28,189.94)	225.47 (37.75,508.61)	1.6248	866.36 (144.02,1915.68)	863.22 (144.54,1947.19)	0.03 (0.01,0.04)
	45-49	68.25 (12.65,146.59)	171.22 (32.37,365.67)	1.50872	822.14 (152.37,1765.77)	824.47 (155.88,1760.79)	0.03 (0.01,0.04)
	15-49	862.96 (114.29,1940.65)	2134.73 (280.06,4818.31)	1.47373	772.67 (102.33,1737.61)	778.21 (102.1,1756.51)	0.04 (0.03,0.04)
Low-middle SDI	15-19	488.74 (37.65,1198.25)	744.14 (58.99,1811.42)	0.522568	831.87 (64.09,2039.5)	823.15 (65.25,2003.75)	-0.04 (-0.05,-0.02)
	20-24	461.99 (43.24,1073.77)	766.59 (71.77,1815.12)	0.659322	885.81 (82.91,2058.82)	881.05 (82.48,2086.12)	-0.01 (-0.02,0)
	25-29	411.84 (35.9,966.23)	743.45 (63.82,1742.89)	0.805191	917.59 (79.99,2152.79)	915.05 (78.55,2145.17)	0 (-0.01,0.01)
	30-34	360.89 (37.94,812.67)	710.77 (75.65,1610.17)	0.969492	963.82 (101.32,2170.37)	961.69 (102.35,2178.61)	0 (-0.01,0.01)
	35-39	316.07 (40.73,688.45)	655.88 (84.53,1461.91)	1.07511	986.65 (127.16,2149.11)	985 (126.95,2195.5)	-0.01 (-0.03,0)
	40-44	258.5 (36.85,594.87)	573.47 (83.34,1291.64)	1.21845	996.37 (142.04,2292.84)	994.2 (144.49,2239.26)	-0.02 (-0.03,0)
	45-49	202.6 (32.17,435.89)	460.31 (70.67,995.5)	1.27201	933.43 (148.22,2008.22)	931.11 (142.94,2013.67)	-0.01 (-0.02,0)
	15-49	2500.62 (273.81,5527.25)	4654.61 (521.58,10232.61)	0.861382	916.26 (100.33,2025.25)	919.39 (103.02,2021.17)	0.01 (0,0.02)
Middle SDI	15-19	711.5 (53.28,1776.33)	725.2 (54.9,1778.07)	0.0192551	771.65 (57.79,1926.52)	825.61 (62.5,2024.26)	0.21 (0.17,0.24)
	20-24	739.03 (64.57,1748.66)	779.29 (69.22,1839.54)	0.0544768	836.65 (73.1,1979.64)	899.18 (79.87,2122.53)	0.2 (0.16,0.23)
	25-29	665.6 (54.16,1562.51)	843.43 (68.94,1980.66)	0.267172	888.56 (72.31,2085.91)	930.95 (76.09,2186.19)	0.18 (0.14,0.21)
	30-34	569.72 (57.34,1295.01)	956.31 (97.56,2163.47)	0.678561	948.92 (95.5,2156.95)	968.39 (98.79,2190.78)	0.13 (0.08,0.19)
	35-39	529.9 (65.49,1169.25)	919.95 (116.67,2025.84)	0.736082	955.96 (118.14,2109.35)	1003.79 (127.3,2210.46)	0.15 (0.1,0.19)
	40-44	407.99 (57.54,933.83)	829.47 (118.49,1876.08)	1.03306	965.51 (136.17,2209.93)	1013.39 (144.77,2292.08)	0.13 (0.11,0.16)
	45-49	305.5 (45.22,659.37)	755.11 (116.99,1630.34)	1.47172	901.37 (133.41,1945.46)	930.96 (144.23,2010.01)	0.11 (0.07,0.15)
	15-49	3929.24 (417.12,8687.3)	5808.76 (650.21,12647.97)	0.478342	878.9 (93.3,1943.19)	939.22 (105.13,2045.05)	0.21 (0.19,0.22)
High-middle SDI	15-19	344.7 (33.56,817.92)	264.05 (25.04,645.81)	-0.233972	727.82 (70.85,1727.02)	766.83 (72.71,1875.5)	0.19 (0.13,0.25)
	20-24	401.67 (45.08,946.03)	311.9 (35.5,728.37)	-0.223492	834.35 (93.65,1965.13)	876.22 (99.72,2046.23)	0.1 (0.06,0.14)
	25-29	411.82 (44.88,941.51)	371.08 (38.68,867.06)	-0.0989267	900.25 (98.11,2058.14)	920.58 (95.95,2151.02)	0.09 (0.04,0.13)
	30-34	401.77 (54.51,886.39)	493.48 (62.33,1105.74)	0.228265	962.36 (130.57,2123.17)	958.39 (121.04,2147.45)	0.09 (0.03,0.14)
	35-39	394.68 (68.99,844.6)	502.7 (84.01,1085.74)	0.27369	999.28 (174.67,2138.39)	1014.51 (169.55,2191.16)	0.12 (0.09,0.15)
	40-44	320.95 (63.79,703.49)	479.39 (88.82,1069.09)	0.493659	1043.93 (207.5,2288.2)	1053.15 (195.13,2348.65)	0.06 (0.03,0.09)
	45-49	242.92 (51.63,511.2)	470.55 (91.31,1001.05)	0.937057	990.8 (210.61,2085.06)	975.67 (189.32,2075.67)	-0.02 (-0.06,0.02)
	15-49	2518.51 (371.14,5553.8)	2893.13 (432.31,6254.45)	0.148747	906.74 (133.62,1999.54)	948.17 (141.68,2049.78)	0.17 (0.16,0.18)
High SDI	15-19	290.35 (22.47,686.62)	273.96 (20.96,645.23)	-0.0564491	911.06 (70.52,2154.52)	941.7 (72.03,2217.89)	0.17 (0.1,0.23)
	20-24	368.34 (31.27,874.97)	347 (29.33,821.06)	-0.0579356	1096.95 (93.13,2605.75)	1100.76 (93.05,2604.59)	0.05 (0,0.1)
	25-29	411 (33.53,953.37)	393.44 (31.69,920.09)	-0.0427251	1146.56 (93.54,2659.62)	1138.45 (91.69,2662.36)	-0.03 (-0.08,0.01)
	30-34	415.5 (45.34,932.27)	435.02 (49.13,975.94)	0.0469795	1170.94 (127.77,2627.24)	1162.11 (131.25,2607.14)	-0.08 (-0.11,-0.04)
	35-39	403.59 (63.23,866.53)	452.74 (71.77,978)	0.121782	1206.94 (189.08,2591.36)	1193.54 (189.21,2578.28)	-0.09 (-0.11,-0.07)
	40-44	383.36 (69.03,842.2)	444.5 (78.32,987.78)	0.159485	1227.8 (221.08,2697.36)	1210.8 (213.35,2690.65)	-0.07 (-0.09,-0.05)
	45-49	284.23 (53.42,595.07)	397.45 (76.7,843.54)	0.398339	1124.91 (211.43,2355.18)	1106.91 (213.63,2349.3)	-0.02 (-0.05,0)
	15-49	2556.36 (319.17,5585.11)	2744.1 (358.98,5999.97)	0.0734404	1127.61 (140.79,2463.58)	1128.53 (147.63,2467.52)	-0.01 (-0.03,0.01)
